# Supplementary material for: Altered hippocampal neurogenesis in a mouse model of autism revealed by genetic polymorphisms and by atypical development of newborn neurons
Source: Sci Rep. 2024 Feb 26;14:4608. doi: 10.1038/s41598-024-53614-y (PMC10897317; doi:10.1038/s41598-024-53614-y)
Supplement: Supplementary file 5 — Supplementary Table S4. [file 41598_2024_53614_MOESM5_ESM.xlsx]

## Sheet: Biological Process (BP) MANGO
The functional enrichment analysis was performed using g:Profiler (version e108_eg55_p17_39cdea3) with g:SCS multiple testing correction method applying significance threshold of 0.05 (Raudvere, Kolberg et al 2019).
source	term_name	term_id	adjusted_p_value	negative_log10_of_adjusted_p_value	term_size	query_size	intersection_size	effective_domain_size	intersections
GO:BP	regulation of cell population proliferation	GO:0042127	3.48396e-17	16.4579	1775	33	23	27334	DNMT1,PTPRF,FRZB,APOE,DISC1,TNFRSF1B,SOX11,APP,SERPINE2,SLC6A4,EGF,REST,E2F1,BCL2L1,KIF3A,VIPR2,NF1,LRP2,PLCG1,ESR2,MMP2,MMP9,JAG1
GO:BP	cell population proliferation	GO:0008283	6.71461e-17	16.173	2124	33	24	27334	DNMT1,PTPRF,FRZB,APOE,DISC1,TNFRSF1B,SOX11,APP,LEPR,SERPINE2,SLC6A4,EGF,REST,E2F1,BCL2L1,KIF3A,VIPR2,NF1,LRP2,PLCG1,ESR2,MMP2,MMP9,JAG1
GO:BP	system development	GO:0048731	1.27854e-15	14.8933	4083	33	28	27334	DNMT1,PTPRF,FRZB,APOE,DISC1,TNFRSF1B,SOX11,APP,LEPR,SERPINE2,SLC6A4,EGF,REST,E2F1,BCL2L1,KIF3A,NF1,LRP2,DSP,PLCG1,ESR2,CACNA1C,DCC,NEFH,MMP2,MMP9,JAG1,CASP6
GO:BP	anatomical structure morphogenesis	GO:0009653	1.28702e-15	14.8904	2769	33	25	27334	PTPRF,FRZB,APOE,DISC1,TNFRSF1B,SOX11,APP,LEPR,SERPINE2,SLC6A4,EGF,BCL2L1,KIF3A,NF1,LRP2,DSP,PLCG1,ESR2,CACNA1C,DCC,NEFH,MMP2,MMP9,JAG1,CASP6
GO:BP	multicellular organism development	GO:0007275	4.73807e-15	14.3244	4840	33	29	27334	DNMT1,PTPRF,FRZB,APOE,DISC1,TNFRSF1B,SOX11,APP,LEPR,SERPINE2,SLC6A4,EGF,REST,E2F1,BCL2L1,KIF3A,NF1,LRP2,DSP,PLCG1,TPO,ESR2,CACNA1C,DCC,NEFH,MMP2,MMP9,JAG1,CASP6
GO:BP	animal organ development	GO:0048513	9.36545e-14	13.0285	3307	33	25	27334	FRZB,DISC1,TNFRSF1B,SOX11,APP,LEPR,SERPINE2,SLC6A4,EGF,REST,E2F1,BCL2L1,KIF3A,NF1,LRP2,DSP,TPO,ESR2,CACNA1C,DCC,NEFH,MMP2,MMP9,JAG1,CASP6
GO:BP	neurogenesis	GO:0022008	1.53038e-12	11.8152	1852	33	20	27334	PTPRF,APOE,DISC1,TNFRSF1B,SOX11,APP,LEPR,SERPINE2,SLC6A4,REST,E2F1,KIF3A,NF1,LRP2,ESR2,DCC,NEFH,MMP2,JAG1,CASP6
GO:BP	anatomical structure development	GO:0048856	4.92987e-12	11.3072	6197	33	29	27334	DNMT1,PTPRF,FRZB,APOE,DISC1,TNFRSF1B,SOX11,APP,LEPR,SERPINE2,SLC6A4,EGF,REST,E2F1,BCL2L1,KIF3A,NF1,LRP2,DSP,PLCG1,TPO,ESR2,CACNA1C,DCC,NEFH,MMP2,MMP9,JAG1,CASP6
GO:BP	regulation of developmental process	GO:0050793	6.65664e-12	11.1767	2681	33	22	27334	DNMT1,PTPRF,FRZB,APOE,DISC1,TNFRSF1B,SOX11,APP,SERPINE2,SLC6A4,EGF,REST,E2F1,BCL2L1,KIF3A,NF1,LRP2,PLCG1,CACNA1C,MMP9,JAG1,CASP6
GO:BP	cell-cell signaling	GO:0007267	7.3241e-12	11.1352	1712	33	19	27334	FRZB,APOE,DISC1,TNFRSF1B,SOX11,APP,LEPR,SERPINE2,SLC6A4,EGF,REST,BCL2L1,SYN3,NF1,LRP2,PLCG1,CACNA1C,DCC,MMP9
GO:BP	cell differentiation	GO:0030154	2.10318e-11	10.6771	4666	33	26	27334	DNMT1,PTPRF,FRZB,APOE,DISC1,TNFRSF1B,SOX11,APP,LEPR,SERPINE2,SLC6A4,REST,E2F1,BCL2L1,KIF3A,NF1,LRP2,DSP,TPO,ESR2,DCC,NEFH,MMP2,MMP9,JAG1,CASP6
GO:BP	positive regulation of cell death	GO:0010942	2.3811e-11	10.6232	674	33	14	27334	PTPRF,FRZB,APOE,TNFRSF1B,APP,REST,E2F1,BCL2L1,NF1,PLCG1,ESR2,MMP2,MMP9,CASP6
GO:BP	cellular developmental process	GO:0048869	2.48979e-11	10.6038	4698	33	26	27334	DNMT1,PTPRF,FRZB,APOE,DISC1,TNFRSF1B,SOX11,APP,LEPR,SERPINE2,SLC6A4,REST,E2F1,BCL2L1,KIF3A,NF1,LRP2,DSP,TPO,ESR2,DCC,NEFH,MMP2,MMP9,JAG1,CASP6
GO:BP	nervous system development	GO:0007399	3.59758e-11	10.444	2530	33	21	27334	PTPRF,APOE,DISC1,TNFRSF1B,SOX11,APP,LEPR,SERPINE2,SLC6A4,EGF,REST,E2F1,KIF3A,NF1,LRP2,ESR2,DCC,NEFH,MMP2,JAG1,CASP6
GO:BP	developmental process	GO:0032502	6.6125e-11	10.1796	6802	33	29	27334	DNMT1,PTPRF,FRZB,APOE,DISC1,TNFRSF1B,SOX11,APP,LEPR,SERPINE2,SLC6A4,EGF,REST,E2F1,BCL2L1,KIF3A,NF1,LRP2,DSP,PLCG1,TPO,ESR2,CACNA1C,DCC,NEFH,MMP2,MMP9,JAG1,CASP6
GO:BP	regulation of biological quality	GO:0065008	1.03533e-10	9.98492	3058	33	22	27334	PTPRF,APOE,DISC1,TNFRSF1B,SOX11,APP,LEPR,SERPINE2,SLC6A4,REST,E2F1,BCL2L1,SYN3,NF1,LRP2,DSP,TPO,ESR2,CACNA1C,CNGA1,MMP2,MMP9
GO:BP	positive regulation of apoptotic process	GO:0043065	1.30097e-10	9.88573	592	33	13	27334	PTPRF,FRZB,TNFRSF1B,APP,REST,E2F1,BCL2L1,NF1,PLCG1,ESR2,MMP2,MMP9,CASP6
GO:BP	cell development	GO:0048468	1.50864e-10	9.82141	3114	33	22	27334	PTPRF,FRZB,APOE,DISC1,TNFRSF1B,SOX11,APP,LEPR,SERPINE2,REST,E2F1,BCL2L1,KIF3A,NF1,LRP2,TPO,ESR2,DCC,NEFH,MMP2,JAG1,CASP6
GO:BP	circulatory system development	GO:0072359	1.51544e-10	9.81946	1193	33	16	27334	DNMT1,APOE,TNFRSF1B,SOX11,LEPR,EGF,REST,KIF3A,NF1,LRP2,DSP,PLCG1,CACNA1C,MMP2,MMP9,JAG1
GO:BP	positive regulation of programmed cell death	GO:0043068	1.60989e-10	9.7932	602	33	13	27334	PTPRF,FRZB,TNFRSF1B,APP,REST,E2F1,BCL2L1,NF1,PLCG1,ESR2,MMP2,MMP9,CASP6
GO:BP	regulation of multicellular organismal process	GO:0051239	3.21689e-10	9.49256	3230	33	22	27334	PTPRF,FRZB,APOE,DISC1,TNFRSF1B,SOX11,APP,LEPR,SERPINE2,SLC6A4,EGF,REST,E2F1,NF1,LRP2,DSP,PLCG1,ESR2,CACNA1C,MMP2,MMP9,JAG1
GO:BP	regulation of cell death	GO:0010941	3.76363e-10	9.42439	1813	33	18	27334	DNMT1,PTPRF,FRZB,APOE,TNFRSF1B,SOX11,APP,REST,E2F1,BCL2L1,NF1,LRP2,PLCG1,ESR2,DCC,MMP2,MMP9,CASP6
GO:BP	positive regulation of cellular process	GO:0048522	8.28857e-10	9.08152	6038	33	27	27334	DNMT1,PTPRF,FRZB,APOE,DISC1,TNFRSF1B,SOX11,APP,LEPR,SERPINE2,SLC6A4,EGF,REST,E2F1,BCL2L1,KIF3A,NF1,LRP2,PLCG1,ESR2,CACNA1C,DCC,MMP2,MMP9,JAG1,CASP6,FUT4
GO:BP	generation of neurons	GO:0048699	9.25007e-10	9.03386	1613	33	17	27334	PTPRF,APOE,DISC1,SOX11,APP,SERPINE2,SLC6A4,REST,KIF3A,NF1,LRP2,ESR2,DCC,NEFH,MMP2,JAG1,CASP6
GO:BP	secretion by cell	GO:0032940	1.36899e-09	8.8636	908	33	14	27334	APOE,TNFRSF1B,SOX11,LEPR,SERPINE2,SLC6A4,EGF,REST,BCL2L1,SYN3,NF1,LRP2,PLCG1,CACNA1C
GO:BP	negative regulation of cell population proliferation	GO:0008285	1.3974e-09	8.85468	714	33	13	27334	PTPRF,FRZB,APOE,SOX11,APP,SERPINE2,SLC6A4,REST,E2F1,VIPR2,NF1,ESR2,MMP9
GO:BP	response to stimulus	GO:0050896	2.08368e-09	8.68117	10569	33	32	27334	DNMT1,PTPRF,FRZB,APOE,DISC1,TNFRSF1B,SOX11,APP,LEPR,SERPINE2,SLC6A4,EGF,REST,E2F1,BCL2L1,KIF3A,VIPR2,NF1,LRP2,DSP,PLCG1,TPO,ESR2,CACNA1C,CNGA1,DCC,NEFH,MMP2,MMP9,JAG1,CASP6,FUT4
GO:BP	export from cell	GO:0140352	3.2869e-09	8.48321	969	33	14	27334	APOE,TNFRSF1B,SOX11,LEPR,SERPINE2,SLC6A4,EGF,REST,BCL2L1,SYN3,NF1,LRP2,PLCG1,CACNA1C
GO:BP	positive regulation of developmental process	GO:0051094	3.35397e-09	8.47444	1461	33	16	27334	PTPRF,FRZB,APOE,DISC1,TNFRSF1B,SOX11,APP,SERPINE2,EGF,REST,E2F1,LRP2,PLCG1,MMP9,JAG1,CASP6
GO:BP	cell surface receptor signaling pathway	GO:0007166	6.89274e-09	8.16161	2888	33	20	27334	PTPRF,FRZB,APOE,DISC1,TNFRSF1B,SOX11,APP,LEPR,SERPINE2,EGF,BCL2L1,KIF3A,VIPR2,NF1,LRP2,PLCG1,ESR2,DCC,MMP9,JAG1
GO:BP	neuron differentiation	GO:0030182	7.23439e-09	8.1406	1537	33	16	27334	PTPRF,APOE,DISC1,SOX11,APP,SERPINE2,SLC6A4,REST,KIF3A,NF1,LRP2,DCC,NEFH,MMP2,JAG1,CASP6
GO:BP	central nervous system development	GO:0007417	1.24196e-08	7.90589	1070	33	14	27334	DISC1,TNFRSF1B,SOX11,APP,SERPINE2,SLC6A4,EGF,E2F1,KIF3A,NF1,LRP2,ESR2,DCC,NEFH
GO:BP	cell death	GO:0008219	1.26811e-08	7.89684	2231	33	18	27334	DNMT1,PTPRF,FRZB,APOE,TNFRSF1B,SOX11,APP,REST,E2F1,BCL2L1,NF1,LRP2,PLCG1,ESR2,DCC,MMP2,MMP9,CASP6
GO:BP	positive regulation of biological process	GO:0048518	1.28775e-08	7.89017	6729	33	27	27334	DNMT1,PTPRF,FRZB,APOE,DISC1,TNFRSF1B,SOX11,APP,LEPR,SERPINE2,SLC6A4,EGF,REST,E2F1,BCL2L1,KIF3A,NF1,LRP2,PLCG1,ESR2,CACNA1C,DCC,MMP2,MMP9,JAG1,CASP6,FUT4
GO:BP	multicellular organismal process	GO:0032501	1.28823e-08	7.89001	9100	33	30	27334	DNMT1,PTPRF,FRZB,APOE,DISC1,TNFRSF1B,SOX11,APP,LEPR,SERPINE2,SLC6A4,EGF,REST,E2F1,BCL2L1,KIF3A,NF1,LRP2,DSP,PLCG1,TPO,ESR2,CACNA1C,CNGA1,DCC,NEFH,MMP2,MMP9,JAG1,CASP6
GO:BP	intracellular signal transduction	GO:0035556	1.40878e-08	7.85116	2608	33	19	27334	DNMT1,APOE,DISC1,TNFRSF1B,SOX11,APP,LEPR,SERPINE2,EGF,E2F1,BCL2L1,NF1,LRP2,PLCG1,ESR2,CACNA1C,DCC,MMP9,CASP6
GO:BP	secretion	GO:0046903	1.42385e-08	7.84654	1081	33	14	27334	APOE,TNFRSF1B,SOX11,LEPR,SERPINE2,SLC6A4,EGF,REST,BCL2L1,SYN3,NF1,LRP2,PLCG1,CACNA1C
GO:BP	regulation of apoptotic process	GO:0042981	1.51382e-08	7.81993	1614	33	16	27334	DNMT1,PTPRF,FRZB,APOE,TNFRSF1B,APP,REST,E2F1,BCL2L1,NF1,LRP2,PLCG1,ESR2,MMP2,MMP9,CASP6
GO:BP	regulation of transport	GO:0051049	1.53927e-08	7.81268	1922	33	17	27334	APOE,TNFRSF1B,SOX11,APP,LEPR,SERPINE2,SLC6A4,EGF,REST,BCL2L1,KIF3A,NF1,LRP2,PLCG1,CACNA1C,NEFH,MMP9
GO:BP	regulation of programmed cell death	GO:0043067	1.99795e-08	7.69941	1644	33	16	27334	DNMT1,PTPRF,FRZB,APOE,TNFRSF1B,APP,REST,E2F1,BCL2L1,NF1,LRP2,PLCG1,ESR2,MMP2,MMP9,CASP6
GO:BP	cell communication	GO:0007154	2.73904e-08	7.5624	7665	33	28	27334	DNMT1,PTPRF,FRZB,APOE,DISC1,TNFRSF1B,SOX11,APP,LEPR,SERPINE2,SLC6A4,EGF,REST,E2F1,BCL2L1,KIF3A,SYN3,VIPR2,NF1,LRP2,DSP,PLCG1,ESR2,CACNA1C,DCC,MMP9,JAG1,CASP6
GO:BP	apoptotic process	GO:0006915	2.7857e-08	7.55507	1995	33	17	27334	DNMT1,PTPRF,FRZB,APOE,TNFRSF1B,APP,REST,E2F1,BCL2L1,NF1,LRP2,PLCG1,ESR2,DCC,MMP2,MMP9,CASP6
GO:BP	regulation of neuron death	GO:1901214	2.92889e-08	7.5333	382	33	10	27334	PTPRF,APOE,TNFRSF1B,APP,REST,BCL2L1,NF1,ESR2,DCC,CASP6
GO:BP	regulation of cell differentiation	GO:0045595	4.04518e-08	7.39306	1723	33	16	27334	DNMT1,PTPRF,FRZB,APOE,DISC1,TNFRSF1B,SOX11,APP,SERPINE2,SLC6A4,REST,E2F1,NF1,LRP2,MMP9,JAG1
GO:BP	programmed cell death	GO:0012501	4.42376e-08	7.35421	2054	33	17	27334	DNMT1,PTPRF,FRZB,APOE,TNFRSF1B,APP,REST,E2F1,BCL2L1,NF1,LRP2,PLCG1,ESR2,DCC,MMP2,MMP9,CASP6
GO:BP	neuron death	GO:0070997	9.77508e-08	7.00988	432	33	10	27334	PTPRF,APOE,TNFRSF1B,APP,REST,BCL2L1,NF1,ESR2,DCC,CASP6
GO:BP	regulation of multicellular organismal development	GO:2000026	1.02002e-07	6.99139	1529	33	15	27334	PTPRF,FRZB,APOE,DISC1,TNFRSF1B,SOX11,SERPINE2,EGF,REST,E2F1,NF1,LRP2,PLCG1,MMP9,JAG1
GO:BP	cellular response to stimulus	GO:0051716	1.09822e-07	6.95931	8905	33	29	27334	DNMT1,PTPRF,FRZB,APOE,DISC1,TNFRSF1B,SOX11,APP,LEPR,SERPINE2,SLC6A4,EGF,REST,E2F1,BCL2L1,KIF3A,VIPR2,NF1,LRP2,PLCG1,TPO,ESR2,CACNA1C,DCC,NEFH,MMP2,MMP9,JAG1,CASP6
GO:BP	regulation of neurogenesis	GO:0050767	1.42484e-07	6.84623	449	33	10	27334	PTPRF,APOE,DISC1,TNFRSF1B,SOX11,SERPINE2,REST,E2F1,NF1,LRP2
GO:BP	heart development	GO:0007507	2.11582e-07	6.67452	639	33	11	27334	TNFRSF1B,SOX11,REST,KIF3A,NF1,LRP2,DSP,CACNA1C,MMP2,MMP9,JAG1
GO:BP	signaling	GO:0023052	2.22473e-07	6.65272	7540	33	27	27334	DNMT1,PTPRF,FRZB,APOE,DISC1,TNFRSF1B,SOX11,APP,LEPR,SERPINE2,SLC6A4,EGF,REST,E2F1,BCL2L1,KIF3A,SYN3,VIPR2,NF1,LRP2,PLCG1,ESR2,CACNA1C,DCC,MMP9,JAG1,CASP6
GO:BP	head development	GO:0060322	2.2636e-07	6.6452	844	33	12	27334	DISC1,APP,SERPINE2,SLC6A4,EGF,E2F1,KIF3A,NF1,LRP2,ESR2,NEFH,MMP2
GO:BP	response to endogenous stimulus	GO:0009719	2.30483e-07	6.63736	1936	33	16	27334	DNMT1,PTPRF,APOE,TNFRSF1B,SOX11,APP,LEPR,SLC6A4,REST,E2F1,BCL2L1,LRP2,PLCG1,ESR2,MMP2,CASP6
GO:BP	regulation of localization	GO:0032879	2.32754e-07	6.6331	2282	33	17	27334	APOE,TNFRSF1B,SOX11,APP,LEPR,SERPINE2,SLC6A4,EGF,REST,BCL2L1,KIF3A,NF1,LRP2,PLCG1,CACNA1C,NEFH,MMP9
GO:BP	cellular response to endogenous stimulus	GO:0071495	2.46139e-07	6.60882	1628	33	15	27334	DNMT1,PTPRF,TNFRSF1B,SOX11,APP,LEPR,SLC6A4,REST,E2F1,BCL2L1,LRP2,PLCG1,ESR2,MMP2,CASP6
GO:BP	regulation of signaling	GO:0023051	2.96743e-07	6.52762	3542	33	20	27334	PTPRF,FRZB,APOE,DISC1,SOX11,APP,LEPR,SERPINE2,SLC6A4,EGF,REST,BCL2L1,NF1,LRP2,PLCG1,ESR2,CACNA1C,DCC,MMP9,JAG1
GO:BP	regulation of cell communication	GO:0010646	3.04473e-07	6.51645	3547	33	20	27334	PTPRF,FRZB,APOE,DISC1,SOX11,APP,LEPR,SERPINE2,SLC6A4,EGF,REST,BCL2L1,NF1,LRP2,PLCG1,ESR2,CACNA1C,DCC,MMP9,JAG1
GO:BP	chemical synaptic transmission	GO:0007268	3.12095e-07	6.50571	868	33	12	27334	APOE,DISC1,APP,SERPINE2,SLC6A4,BCL2L1,SYN3,NF1,PLCG1,CACNA1C,DCC,MMP9
GO:BP	anterograde trans-synaptic signaling	GO:0098916	3.12095e-07	6.50571	868	33	12	27334	APOE,DISC1,APP,SERPINE2,SLC6A4,BCL2L1,SYN3,NF1,PLCG1,CACNA1C,DCC,MMP9
GO:BP	trans-synaptic signaling	GO:0099537	3.42137e-07	6.4658	875	33	12	27334	APOE,DISC1,APP,SERPINE2,SLC6A4,BCL2L1,SYN3,NF1,PLCG1,CACNA1C,DCC,MMP9
GO:BP	biological regulation	GO:0065007	3.56384e-07	6.44808	13929	33	33	27334	DNMT1,PTPRF,FRZB,APOE,DISC1,TNFRSF1B,SOX11,APP,LEPR,SERPINE2,SLC6A4,EGF,REST,E2F1,BCL2L1,KIF3A,SYN3,VIPR2,NF1,LRP2,DSP,PLCG1,TPO,ESR2,CACNA1C,CNGA1,DCC,NEFH,MMP2,MMP9,JAG1,CASP6,FUT4
GO:BP	gliogenesis	GO:0042063	4.87681e-07	6.31186	357	33	9	27334	DISC1,TNFRSF1B,SOX11,APP,LEPR,SERPINE2,E2F1,NF1,LRP2
GO:BP	synaptic signaling	GO:0099536	5.28868e-07	6.27665	909	33	12	27334	APOE,DISC1,APP,SERPINE2,SLC6A4,BCL2L1,SYN3,NF1,PLCG1,CACNA1C,DCC,MMP9
GO:BP	regulation of cell development	GO:0060284	5.70089e-07	6.24406	915	33	12	27334	PTPRF,FRZB,APOE,DISC1,TNFRSF1B,SOX11,SERPINE2,REST,E2F1,NF1,LRP2,JAG1
GO:BP	positive regulation of cellular component organization	GO:0051130	6.51247e-07	6.18625	1170	33	13	27334	DNMT1,PTPRF,APOE,DISC1,APP,SERPINE2,EGF,BCL2L1,KIF3A,NF1,LRP2,DCC,MMP9
GO:BP	positive regulation of cell differentiation	GO:0045597	9.17074e-07	6.0376	954	33	12	27334	PTPRF,FRZB,APOE,DISC1,TNFRSF1B,SOX11,APP,SERPINE2,REST,E2F1,LRP2,JAG1
GO:BP	regulation of nervous system development	GO:0051960	9.3475e-07	6.0293	545	33	10	27334	PTPRF,APOE,DISC1,TNFRSF1B,SOX11,SERPINE2,REST,E2F1,NF1,LRP2
GO:BP	embryo development	GO:0009790	1.47482e-06	5.83126	1251	33	13	27334	DNMT1,FRZB,SOX11,BCL2L1,KIF3A,NF1,LRP2,PLCG1,TPO,CACNA1C,MMP2,MMP9,JAG1
GO:BP	response to organic substance	GO:0010033	1.87491e-06	5.72702	3453	33	19	27334	DNMT1,PTPRF,APOE,TNFRSF1B,APP,LEPR,SLC6A4,REST,E2F1,BCL2L1,LRP2,PLCG1,ESR2,CACNA1C,NEFH,MMP2,MMP9,JAG1,CASP6
GO:BP	positive regulation of multicellular organismal process	GO:0051240	1.9912e-06	5.70089	1892	33	15	27334	PTPRF,APOE,DISC1,TNFRSF1B,SOX11,APP,LEPR,SERPINE2,EGF,REST,E2F1,LRP2,PLCG1,MMP9,JAG1
GO:BP	brain development	GO:0007420	2.0332e-06	5.69182	792	33	11	27334	DISC1,APP,SERPINE2,SLC6A4,EGF,E2F1,KIF3A,NF1,LRP2,ESR2,NEFH
GO:BP	negative regulation of cellular process	GO:0048523	2.13771e-06	5.67005	4989	33	22	27334	DNMT1,PTPRF,FRZB,APOE,TNFRSF1B,SOX11,APP,LEPR,SERPINE2,SLC6A4,REST,E2F1,BCL2L1,VIPR2,NF1,LRP2,PLCG1,ESR2,CACNA1C,MMP2,MMP9,JAG1
GO:BP	epithelium development	GO:0060429	2.14245e-06	5.66909	1290	33	13	27334	FRZB,SOX11,SERPINE2,EGF,KIF3A,NF1,LRP2,DSP,ESR2,MMP2,MMP9,JAG1,CASP6
GO:BP	regulation of molecular function	GO:0065009	2.25373e-06	5.6471	3050	33	18	27334	PTPRF,APOE,DISC1,SOX11,APP,LEPR,SERPINE2,EGF,REST,E2F1,BCL2L1,VIPR2,NF1,PLCG1,ESR2,CACNA1C,MMP9,CASP6
GO:BP	negative regulation of developmental process	GO:0051093	2.66092e-06	5.57497	1048	33	12	27334	DNMT1,FRZB,APOE,SOX11,APP,SLC6A4,REST,E2F1,BCL2L1,NF1,MMP9,JAG1
GO:BP	positive regulation of cell population proliferation	GO:0008284	2.83814e-06	5.54697	1054	33	12	27334	DNMT1,DISC1,SOX11,EGF,E2F1,BCL2L1,KIF3A,NF1,LRP2,PLCG1,MMP2,MMP9
GO:BP	positive regulation of signaling	GO:0023056	2.85352e-06	5.54462	1942	33	15	27334	APOE,DISC1,SOX11,APP,LEPR,SERPINE2,EGF,BCL2L1,NF1,LRP2,ESR2,CACNA1C,DCC,MMP9,JAG1
GO:BP	positive regulation of cell communication	GO:0010647	2.91485e-06	5.53538	1945	33	15	27334	APOE,DISC1,SOX11,APP,LEPR,SERPINE2,EGF,BCL2L1,NF1,LRP2,ESR2,CACNA1C,DCC,MMP9,JAG1
GO:BP	positive regulation of neurogenesis	GO:0050769	3.06518e-06	5.51354	295	33	8	27334	PTPRF,APOE,DISC1,TNFRSF1B,SOX11,SERPINE2,E2F1,LRP2
GO:BP	regulation of response to stimulus	GO:0048583	3.46889e-06	5.45981	4058	33	20	27334	PTPRF,FRZB,APOE,DISC1,TNFRSF1B,SOX11,APP,LEPR,SERPINE2,EGF,REST,BCL2L1,NF1,LRP2,PLCG1,ESR2,DCC,MMP9,JAG1,CASP6
GO:BP	regulation of smooth muscle cell proliferation	GO:0048660	4.28851e-06	5.36769	190	33	7	27334	DNMT1,APOE,VIPR2,NF1,ESR2,MMP2,MMP9
GO:BP	neuron projection development	GO:0031175	4.45469e-06	5.35118	1097	33	12	27334	PTPRF,APOE,DISC1,APP,SERPINE2,KIF3A,NF1,LRP2,DCC,NEFH,MMP2,CASP6
GO:BP	modulation of chemical synaptic transmission	GO:0050804	5.63284e-06	5.24927	657	33	10	27334	APOE,DISC1,APP,SERPINE2,SLC6A4,BCL2L1,NF1,PLCG1,DCC,MMP9
GO:BP	smooth muscle cell proliferation	GO:0048659	5.71172e-06	5.24323	198	33	7	27334	DNMT1,APOE,VIPR2,NF1,ESR2,MMP2,MMP9
GO:BP	regulation of trans-synaptic signaling	GO:0099177	5.71531e-06	5.24296	658	33	10	27334	APOE,DISC1,APP,SERPINE2,SLC6A4,BCL2L1,NF1,PLCG1,DCC,MMP9
GO:BP	epithelial cell proliferation	GO:0050673	6.63514e-06	5.17815	481	33	9	27334	APOE,SOX11,EGF,BCL2L1,KIF3A,NF1,PLCG1,ESR2,JAG1
GO:BP	regulation of secretion by cell	GO:1903530	7.088e-06	5.14948	673	33	10	27334	APOE,TNFRSF1B,SOX11,LEPR,SLC6A4,EGF,REST,BCL2L1,NF1,CACNA1C
GO:BP	tube development	GO:0035295	8.75209e-06	5.05789	1165	33	12	27334	APOE,SOX11,LEPR,SERPINE2,EGF,KIF3A,NF1,LRP2,PLCG1,MMP2,MMP9,JAG1
GO:BP	tube morphogenesis	GO:0035239	9.15207e-06	5.03848	915	33	11	27334	APOE,SOX11,LEPR,EGF,KIF3A,NF1,LRP2,PLCG1,MMP2,MMP9,JAG1
GO:BP	negative regulation of biological process	GO:0048519	1.09589e-05	4.96023	6022	33	23	27334	DNMT1,PTPRF,FRZB,APOE,TNFRSF1B,SOX11,APP,LEPR,SERPINE2,SLC6A4,EGF,REST,E2F1,BCL2L1,VIPR2,NF1,LRP2,PLCG1,ESR2,CACNA1C,MMP2,MMP9,JAG1
GO:BP	negative regulation of multicellular organismal process	GO:0051241	1.16322e-05	4.93434	1195	33	12	27334	FRZB,APOE,TNFRSF1B,SOX11,APP,LEPR,SERPINE2,SLC6A4,REST,NF1,ESR2,MMP2
GO:BP	positive regulation of nervous system development	GO:0051962	1.2483e-05	4.90368	353	33	8	27334	PTPRF,APOE,DISC1,TNFRSF1B,SOX11,SERPINE2,E2F1,LRP2
GO:BP	axon development	GO:0061564	1.39403e-05	4.85573	524	33	9	27334	PTPRF,APOE,DISC1,APP,LRP2,DCC,NEFH,MMP2,CASP6
GO:BP	positive regulation of neuron death	GO:1901216	1.41841e-05	4.8482	126	33	6	27334	PTPRF,APOE,APP,REST,NF1,CASP6
GO:BP	positive regulation of endocytosis	GO:0045807	1.41841e-05	4.8482	126	33	6	27334	APOE,APP,EGF,BCL2L1,KIF3A,LRP2
GO:BP	cell migration	GO:0016477	1.79815e-05	4.74517	1539	33	13	27334	PTPRF,APOE,DISC1,APP,EGF,NF1,PLCG1,ESR2,DCC,MMP2,MMP9,JAG1,FUT4
GO:BP	neuron development	GO:0048666	1.99111e-05	4.7009	1254	33	12	27334	PTPRF,APOE,DISC1,APP,SERPINE2,KIF3A,NF1,LRP2,DCC,NEFH,MMP2,CASP6
GO:BP	regulation of gliogenesis	GO:0014013	2.05321e-05	4.68757	134	33	6	27334	TNFRSF1B,SOX11,SERPINE2,E2F1,NF1,LRP2
GO:BP	regulation of protein transport	GO:0051223	2.28993e-05	4.64018	555	33	9	27334	APOE,APP,LEPR,EGF,REST,KIF3A,NF1,LRP2,CACNA1C
GO:BP	regulation of secretion	GO:0051046	2.45505e-05	4.60994	767	33	10	27334	APOE,TNFRSF1B,SOX11,LEPR,SLC6A4,EGF,REST,BCL2L1,NF1,CACNA1C
GO:BP	vasculature development	GO:0001944	2.57886e-05	4.58857	771	33	10	27334	DNMT1,APOE,LEPR,EGF,NF1,LRP2,PLCG1,MMP2,MMP9,JAG1
GO:BP	negative regulation of cell differentiation	GO:0045596	2.74137e-05	4.56203	776	33	10	27334	DNMT1,FRZB,SOX11,APP,SLC6A4,REST,E2F1,NF1,MMP9,JAG1
GO:BP	signal transduction	GO:0007165	3.14169e-05	4.50284	6998	33	24	27334	DNMT1,PTPRF,FRZB,APOE,DISC1,TNFRSF1B,SOX11,APP,LEPR,SERPINE2,EGF,E2F1,BCL2L1,KIF3A,VIPR2,NF1,LRP2,PLCG1,ESR2,CACNA1C,DCC,MMP9,JAG1,CASP6
GO:BP	signal release	GO:0023061	3.29696e-05	4.48189	579	33	9	27334	SOX11,LEPR,SLC6A4,REST,BCL2L1,SYN3,NF1,LRP2,CACNA1C
GO:BP	response to abiotic stimulus	GO:0009628	3.3742e-05	4.47183	1315	33	12	27334	DISC1,APP,SERPINE2,SLC6A4,REST,E2F1,BCL2L1,NF1,LRP2,CACNA1C,MMP2,MMP9
GO:BP	regulation of establishment of protein localization	GO:0070201	3.54989e-05	4.44979	584	33	9	27334	APOE,APP,LEPR,EGF,REST,KIF3A,NF1,LRP2,CACNA1C
GO:BP	cellular response to chemical stimulus	GO:0070887	3.58324e-05	4.44572	3164	33	17	27334	DNMT1,PTPRF,APOE,TNFRSF1B,APP,LEPR,SLC6A4,REST,E2F1,BCL2L1,LRP2,TPO,ESR2,NEFH,MMP2,MMP9,CASP6
GO:BP	regulation of epithelial cell proliferation	GO:0050678	3.62842e-05	4.44028	405	33	8	27334	APOE,SOX11,EGF,KIF3A,NF1,PLCG1,ESR2,JAG1
GO:BP	regulation of binding	GO:0051098	3.8416e-05	4.41549	408	33	8	27334	PTPRF,APOE,DISC1,SOX11,APP,EGF,E2F1,MMP9
GO:BP	regulation of cellular localization	GO:0060341	3.93343e-05	4.40523	1054	33	11	27334	APOE,APP,LEPR,EGF,REST,BCL2L1,KIF3A,NF1,LRP2,CACNA1C,NEFH
GO:BP	positive regulation of transport	GO:0051050	4.01061e-05	4.39679	1056	33	11	27334	APOE,SOX11,APP,LEPR,SLC6A4,EGF,BCL2L1,KIF3A,LRP2,PLCG1,CACNA1C
GO:BP	regulation of proteolysis	GO:0030162	4.06131e-05	4.39133	809	33	10	27334	APOE,DISC1,TNFRSF1B,APP,SERPINE2,EGF,REST,BCL2L1,MMP9,CASP6
GO:BP	muscle cell proliferation	GO:0033002	5.36757e-05	4.27022	274	33	7	27334	DNMT1,APOE,VIPR2,NF1,ESR2,MMP2,MMP9
GO:BP	regulation of neuron apoptotic process	GO:0043523	5.78306e-05	4.23784	277	33	7	27334	PTPRF,APOE,APP,BCL2L1,NF1,ESR2,CASP6
GO:BP	animal organ morphogenesis	GO:0009887	5.81275e-05	4.23562	1095	33	11	27334	FRZB,SOX11,SLC6A4,KIF3A,NF1,LRP2,DSP,ESR2,MMP2,JAG1,CASP6
GO:BP	negative regulation of signaling	GO:0023057	6.22815e-05	4.20564	1390	33	12	27334	PTPRF,FRZB,APOE,APP,SERPINE2,SLC6A4,REST,BCL2L1,NF1,LRP2,ESR2,MMP9
GO:BP	negative regulation of cell communication	GO:0010648	6.37787e-05	4.19532	1393	33	12	27334	PTPRF,FRZB,APOE,APP,SERPINE2,SLC6A4,REST,BCL2L1,NF1,LRP2,ESR2,MMP9
GO:BP	response to oxygen-containing compound	GO:1901700	6.52661e-05	4.18531	2065	33	14	27334	DNMT1,PTPRF,TNFRSF1B,APP,LEPR,SLC6A4,E2F1,BCL2L1,PLCG1,ESR2,MMP2,MMP9,JAG1,CASP6
GO:BP	cell motility	GO:0048870	7.31775e-05	4.13562	1732	33	13	27334	PTPRF,APOE,DISC1,APP,EGF,NF1,PLCG1,ESR2,DCC,MMP2,MMP9,JAG1,FUT4
GO:BP	regulation of cellular process	GO:0050794	7.32831e-05	4.135	12363	33	30	27334	DNMT1,PTPRF,FRZB,APOE,DISC1,TNFRSF1B,SOX11,APP,LEPR,SERPINE2,SLC6A4,EGF,REST,E2F1,BCL2L1,KIF3A,VIPR2,NF1,LRP2,DSP,PLCG1,ESR2,CACNA1C,DCC,NEFH,MMP2,MMP9,JAG1,CASP6,FUT4
GO:BP	regulation of cellular component organization	GO:0051128	7.87105e-05	4.10397	2479	33	15	27334	DNMT1,PTPRF,FRZB,APOE,DISC1,TNFRSF1B,APP,SERPINE2,EGF,BCL2L1,KIF3A,NF1,LRP2,DCC,MMP9
GO:BP	blood vessel morphogenesis	GO:0048514	8.20481e-05	4.08593	644	33	9	27334	APOE,LEPR,EGF,NF1,LRP2,PLCG1,MMP2,MMP9,JAG1
GO:BP	localization	GO:0051179	9.59328e-05	4.01803	5466	33	21	27334	APOE,DISC1,TNFRSF1B,SOX11,APP,LEPR,SERPINE2,SLC6A4,EGF,REST,BCL2L1,KIF3A,SYN3,NF1,LRP2,DSP,PLCG1,CACNA1C,CNGA1,NEFH,MMP9
GO:BP	tissue morphogenesis	GO:0048729	0.000103801	3.9838	662	33	9	27334	FRZB,SOX11,EGF,KIF3A,LRP2,DSP,ESR2,MMP2,JAG1
GO:BP	negative regulation of molecular function	GO:0044092	0.000114142	3.94256	1170	33	11	27334	PTPRF,APOE,DISC1,SOX11,APP,LEPR,SERPINE2,E2F1,BCL2L1,NF1,MMP9
GO:BP	regulation of signal transduction	GO:0009966	0.000120436	3.91925	2980	33	16	27334	PTPRF,FRZB,APOE,DISC1,SOX11,APP,LEPR,SERPINE2,EGF,BCL2L1,NF1,LRP2,ESR2,DCC,MMP9,JAG1
GO:BP	neuron apoptotic process	GO:0051402	0.000139054	3.85682	315	33	7	27334	PTPRF,APOE,APP,BCL2L1,NF1,ESR2,CASP6
GO:BP	regulation of protein localization	GO:0032880	0.000175789	3.75501	946	33	10	27334	APOE,APP,LEPR,EGF,REST,BCL2L1,KIF3A,NF1,LRP2,CACNA1C
GO:BP	response to chemical	GO:0042221	0.00017904	3.74705	5657	33	21	27334	DNMT1,PTPRF,APOE,TNFRSF1B,APP,LEPR,SLC6A4,REST,E2F1,BCL2L1,LRP2,PLCG1,TPO,ESR2,CACNA1C,DCC,NEFH,MMP2,MMP9,JAG1,CASP6
GO:BP	neural precursor cell proliferation	GO:0061351	0.000180554	3.74339	193	33	6	27334	DISC1,SLC6A4,EGF,KIF3A,NF1,LRP2
GO:BP	response to organonitrogen compound	GO:0010243	0.000186342	3.72969	1228	33	11	27334	DNMT1,PTPRF,APOE,APP,SLC6A4,BCL2L1,PLCG1,MMP2,MMP9,JAG1,CASP6
GO:BP	positive regulation of cell development	GO:0010720	0.000236921	3.6254	517	33	8	27334	PTPRF,APOE,DISC1,TNFRSF1B,SOX11,SERPINE2,E2F1,LRP2
GO:BP	positive regulation of signal transduction	GO:0009967	0.000251402	3.59963	1579	33	12	27334	APOE,DISC1,SOX11,APP,LEPR,EGF,NF1,LRP2,ESR2,DCC,MMP9,JAG1
GO:BP	positive regulation of vascular associated smooth muscle cell proliferation	GO:1904707	0.000259956	3.5851	40	33	4	27334	DNMT1,NF1,MMP2,MMP9
GO:BP	epidermal growth factor receptor signaling pathway	GO:0007173	0.000262973	3.58009	104	33	5	27334	PTPRF,EGF,PLCG1,ESR2,MMP9
GO:BP	blood vessel development	GO:0001568	0.000264153	3.57814	739	33	9	27334	APOE,LEPR,EGF,NF1,LRP2,PLCG1,MMP2,MMP9,JAG1
GO:BP	transport	GO:0006810	0.000267027	3.57344	4640	33	19	27334	APOE,TNFRSF1B,SOX11,APP,LEPR,SERPINE2,SLC6A4,EGF,REST,BCL2L1,KIF3A,SYN3,NF1,LRP2,PLCG1,CACNA1C,CNGA1,NEFH,MMP9
GO:BP	response to stress	GO:0006950	0.000283949	3.54676	4131	33	18	27334	PTPRF,APOE,TNFRSF1B,APP,SERPINE2,SLC6A4,REST,E2F1,BCL2L1,NF1,DSP,TPO,ESR2,NEFH,MMP2,MMP9,CASP6,FUT4
GO:BP	plasma membrane bounded cell projection organization	GO:0120036	0.000321089	3.49337	1615	33	12	27334	PTPRF,APOE,DISC1,APP,SERPINE2,KIF3A,NF1,LRP2,DCC,NEFH,MMP2,CASP6
GO:BP	morphogenesis of an epithelium	GO:0002009	0.000359016	3.44489	546	33	8	27334	FRZB,SOX11,EGF,KIF3A,LRP2,ESR2,MMP2,JAG1
GO:BP	positive regulation of nitrogen compound metabolic process	GO:0051173	0.00038239	3.41749	3236	33	16	27334	DNMT1,APOE,DISC1,TNFRSF1B,SOX11,APP,LEPR,EGF,REST,E2F1,BCL2L1,ESR2,DCC,MMP9,JAG1,CASP6
GO:BP	positive regulation of response to stimulus	GO:0048584	0.000388686	3.4104	2382	33	14	27334	APOE,DISC1,SOX11,APP,LEPR,EGF,NF1,LRP2,PLCG1,ESR2,DCC,MMP9,JAG1,CASP6
GO:BP	cell projection organization	GO:0030030	0.000407625	3.38974	1651	33	12	27334	PTPRF,APOE,DISC1,APP,SERPINE2,KIF3A,NF1,LRP2,DCC,NEFH,MMP2,CASP6
GO:BP	regulation of intracellular signal transduction	GO:1902531	0.00043511	3.3614	1661	33	12	27334	APOE,SOX11,APP,LEPR,SERPINE2,EGF,BCL2L1,NF1,LRP2,ESR2,DCC,MMP9
GO:BP	protein import	GO:0017038	0.000437961	3.35856	11	33	3	27334	APOE,APP,LRP2
GO:BP	response to nitrogen compound	GO:1901698	0.000455154	3.34184	1342	33	11	27334	DNMT1,PTPRF,APOE,APP,SLC6A4,BCL2L1,PLCG1,MMP2,MMP9,JAG1,CASP6
GO:BP	establishment of localization	GO:0051234	0.000459516	3.3377	4797	33	19	27334	APOE,TNFRSF1B,SOX11,APP,LEPR,SERPINE2,SLC6A4,EGF,REST,BCL2L1,KIF3A,SYN3,NF1,LRP2,PLCG1,CACNA1C,CNGA1,NEFH,MMP9
GO:BP	ERBB signaling pathway	GO:0038127	0.000494368	3.30595	118	33	5	27334	PTPRF,EGF,PLCG1,ESR2,MMP9
GO:BP	positive regulation of proteolysis	GO:0045862	0.000495278	3.30515	380	33	7	27334	APOE,DISC1,TNFRSF1B,APP,EGF,REST,CASP6
GO:BP	regulation of neural precursor cell proliferation	GO:2000177	0.000515609	3.28768	119	33	5	27334	DISC1,SLC6A4,EGF,NF1,LRP2
GO:BP	regulation of endocytosis	GO:0030100	0.000547693	3.26146	233	33	6	27334	APOE,APP,EGF,BCL2L1,KIF3A,LRP2
GO:BP	regulation of neuron differentiation	GO:0045664	0.000620318	3.20739	238	33	6	27334	SOX11,APP,SLC6A4,REST,NF1,JAG1
GO:BP	tissue development	GO:0009888	0.000640907	3.19321	2086	33	13	27334	FRZB,SOX11,SERPINE2,EGF,KIF3A,NF1,LRP2,DSP,ESR2,MMP2,MMP9,JAG1,CASP6
GO:BP	regulation of biological process	GO:0050789	0.00065926	3.18094	13390	33	30	27334	DNMT1,PTPRF,FRZB,APOE,DISC1,TNFRSF1B,SOX11,APP,LEPR,SERPINE2,SLC6A4,EGF,REST,E2F1,BCL2L1,KIF3A,VIPR2,NF1,LRP2,DSP,PLCG1,ESR2,CACNA1C,DCC,NEFH,MMP2,MMP9,JAG1,CASP6,FUT4
GO:BP	locomotion	GO:0040011	0.000665434	3.17689	1394	33	11	27334	APOE,APP,EGF,NF1,LRP2,PLCG1,DCC,MMP2,MMP9,JAG1,FUT4
GO:BP	cellular localization	GO:0051641	0.000902372	3.04461	3443	33	16	27334	APOE,DISC1,APP,LEPR,SLC6A4,EGF,REST,BCL2L1,KIF3A,SYN3,NF1,LRP2,DSP,PLCG1,CACNA1C,NEFH
GO:BP	reproduction	GO:0000003	0.000989862	3.00443	1793	33	12	27334	APP,LEPR,SERPINE2,SLC6A4,E2F1,BCL2L1,LRP2,ESR2,NEFH,MMP2,MMP9,JAG1
GO:BP	positive regulation of metabolic process	GO:0009893	0.00102639	2.98869	3968	33	17	27334	DNMT1,APOE,DISC1,TNFRSF1B,SOX11,APP,LEPR,SLC6A4,EGF,REST,E2F1,BCL2L1,ESR2,DCC,MMP9,JAG1,CASP6
GO:BP	negative regulation of neuron death	GO:1901215	0.00104045	2.98278	260	33	6	27334	APOE,TNFRSF1B,APP,REST,BCL2L1,ESR2
GO:BP	response to organic cyclic compound	GO:0014070	0.00114262	2.9421	1159	33	10	27334	DNMT1,APP,SLC6A4,REST,BCL2L1,PLCG1,ESR2,CACNA1C,MMP2,CASP6
GO:BP	negative regulation of cell death	GO:0060548	0.00122614	2.91146	1168	33	10	27334	DNMT1,APOE,TNFRSF1B,SOX11,APP,REST,BCL2L1,LRP2,ESR2,MMP9
GO:BP	response to oxidative stress	GO:0006979	0.00138573	2.85832	443	33	7	27334	APOE,APP,REST,TPO,MMP2,MMP9,CASP6
GO:BP	cellular response to oxygen-containing compound	GO:1901701	0.001414	2.84955	1504	33	11	27334	DNMT1,PTPRF,TNFRSF1B,APP,LEPR,SLC6A4,E2F1,BCL2L1,ESR2,MMP2,MMP9
GO:BP	positive regulation of membrane protein ectodomain proteolysis	GO:0051044	0.00148031	2.82965	16	33	3	27334	APOE,TNFRSF1B,APP
GO:BP	regulation of growth	GO:0040008	0.00166367	2.77893	669	33	8	27334	FRZB,APOE,DISC1,APP,SERPINE2,SLC6A4,BCL2L1,CACNA1C
GO:BP	regulation of anatomical structure morphogenesis	GO:0022603	0.00176274	2.75381	927	33	9	27334	PTPRF,APOE,DISC1,EGF,KIF3A,NF1,PLCG1,MMP9,JAG1
GO:BP	positive regulation of macromolecule metabolic process	GO:0010604	0.00195528	2.70879	3643	33	16	27334	DNMT1,APOE,DISC1,TNFRSF1B,SOX11,APP,LEPR,SLC6A4,EGF,REST,E2F1,ESR2,DCC,MMP9,JAG1,CASP6
GO:BP	response to radiation	GO:0009314	0.00205534	2.68712	470	33	7	27334	APP,BCL2L1,NF1,LRP2,CACNA1C,MMP2,MMP9
GO:BP	positive regulation of cellular metabolic process	GO:0031325	0.00229793	2.63866	3206	33	15	27334	DNMT1,APOE,DISC1,TNFRSF1B,SOX11,APP,LEPR,EGF,REST,E2F1,BCL2L1,ESR2,DCC,MMP9,JAG1
GO:BP	cellular calcium ion homeostasis	GO:0006874	0.00234594	2.62968	299	33	6	27334	APOE,DISC1,APP,PLCG1,CACNA1C,CNGA1
GO:BP	negative regulation of signal transduction	GO:0009968	0.0023542	2.62816	1255	33	10	27334	PTPRF,FRZB,APOE,APP,SERPINE2,BCL2L1,NF1,LRP2,ESR2,MMP9
GO:BP	regulation of cell migration	GO:0030334	0.00260876	2.58357	972	33	9	27334	APOE,APP,EGF,NF1,PLCG1,MMP2,MMP9,JAG1,FUT4
GO:BP	female sex differentiation	GO:0046660	0.00268064	2.57176	166	33	5	27334	BCL2L1,LRP2,ESR2,NEFH,MMP2
GO:BP	regulation of epidermal growth factor receptor signaling pathway	GO:0042058	0.002692	2.56993	71	33	4	27334	PTPRF,EGF,ESR2,MMP9
GO:BP	cellular response to growth factor stimulus	GO:0071363	0.0028205	2.54967	718	33	8	27334	DNMT1,PTPRF,TNFRSF1B,SOX11,APP,E2F1,LRP2,PLCG1
GO:BP	regulation of vascular associated smooth muscle cell proliferation	GO:1904705	0.00284793	2.54547	72	33	4	27334	DNMT1,NF1,MMP2,MMP9
GO:BP	negative regulation of transport	GO:0051051	0.00309895	2.50879	500	33	7	27334	APOE,TNFRSF1B,SERPINE2,EGF,REST,NF1,MMP9
GO:BP	glial cell proliferation	GO:0014009	0.0031798	2.4976	74	33	4	27334	SOX11,LEPR,E2F1,NF1
GO:BP	artery morphogenesis	GO:0048844	0.00335609	2.47417	75	33	4	27334	APOE,NF1,LRP2,JAG1
GO:BP	cell part morphogenesis	GO:0032990	0.00335676	2.47408	735	33	8	27334	PTPRF,APOE,DISC1,APP,BCL2L1,LRP2,DCC,NEFH
GO:BP	blood vessel diameter maintenance	GO:0097746	0.0033783	2.4713	174	33	5	27334	APOE,SLC6A4,ESR2,CACNA1C,MMP2
GO:BP	regulation of tube diameter	GO:0035296	0.0033783	2.4713	174	33	5	27334	APOE,SLC6A4,ESR2,CACNA1C,MMP2
GO:BP	regulation of tube size	GO:0035150	0.00347469	2.45908	175	33	5	27334	APOE,SLC6A4,ESR2,CACNA1C,MMP2
GO:BP	vascular associated smooth muscle cell proliferation	GO:1990874	0.00353953	2.45105	76	33	4	27334	DNMT1,NF1,MMP2,MMP9
GO:BP	negative regulation of response to stimulus	GO:0048585	0.00365961	2.43656	1657	33	11	27334	PTPRF,FRZB,APOE,TNFRSF1B,APP,SERPINE2,BCL2L1,NF1,LRP2,ESR2,MMP9
GO:BP	cellular response to organic substance	GO:0071310	0.00371534	2.43	2434	33	13	27334	DNMT1,PTPRF,TNFRSF1B,APP,LEPR,SLC6A4,REST,E2F1,BCL2L1,ESR2,NEFH,MMP2,CASP6
GO:BP	regulation of ERBB signaling pathway	GO:1901184	0.00373031	2.42825	77	33	4	27334	PTPRF,EGF,ESR2,MMP9
GO:BP	learning or memory	GO:0007611	0.0037327	2.42798	324	33	6	27334	APOE,APP,SLC6A4,NF1,ESR2,CACNA1C
GO:BP	response to growth factor	GO:0070848	0.00378569	2.42185	747	33	8	27334	DNMT1,PTPRF,TNFRSF1B,SOX11,APP,E2F1,LRP2,PLCG1
GO:BP	behavior	GO:0007610	0.00389995	2.40894	750	33	8	27334	APOE,APP,LEPR,SERPINE2,SLC6A4,NF1,ESR2,CACNA1C
GO:BP	cardiac ventricle morphogenesis	GO:0003208	0.00392861	2.40576	78	33	4	27334	SOX11,LRP2,DSP,JAG1
GO:BP	calcium ion homeostasis	GO:0055074	0.00393657	2.40488	327	33	6	27334	APOE,DISC1,APP,PLCG1,CACNA1C,CNGA1
GO:BP	regulation of membrane protein ectodomain proteolysis	GO:0051043	0.00405078	2.39246	22	33	3	27334	APOE,TNFRSF1B,APP
GO:BP	regulation of cell motility	GO:2000145	0.00426948	2.36962	1032	33	9	27334	APOE,APP,EGF,NF1,PLCG1,MMP2,MMP9,JAG1,FUT4
GO:BP	blood circulation	GO:0008015	0.00438715	2.35782	527	33	7	27334	APOE,APP,SLC6A4,DSP,ESR2,CACNA1C,MMP2
GO:BP	growth	GO:0040007	0.00440703	2.35585	1036	33	9	27334	FRZB,APOE,DISC1,APP,LEPR,SERPINE2,SLC6A4,BCL2L1,CACNA1C
GO:BP	regulation of receptor binding	GO:1900120	0.00465457	2.33212	23	33	3	27334	PTPRF,APP,MMP9
GO:BP	negative regulation of neuron differentiation	GO:0045665	0.00503968	2.2976	83	33	4	27334	APP,SLC6A4,REST,JAG1
GO:BP	kidney development	GO:0001822	0.00509715	2.29267	342	33	6	27334	SOX11,KIF3A,NF1,LRP2,MMP9,JAG1
GO:BP	monoatomic cation transport	GO:0006812	0.00515374	2.28788	1056	33	9	27334	APP,SERPINE2,SLC6A4,EGF,LRP2,PLCG1,CACNA1C,CNGA1,MMP9
GO:BP	tissue remodeling	GO:0048771	0.00519894	2.28409	190	33	5	27334	LEPR,NF1,MMP2,MMP9,JAG1
GO:BP	positive regulation of neuron apoptotic process	GO:0043525	0.00528717	2.27678	84	33	4	27334	PTPRF,APP,NF1,CASP6
GO:BP	renal system development	GO:0072001	0.00611438	2.21365	353	33	6	27334	SOX11,KIF3A,NF1,LRP2,MMP9,JAG1
GO:BP	regulation of locomotion	GO:0040012	0.006192	2.20817	1080	33	9	27334	APOE,APP,EGF,NF1,PLCG1,MMP2,MMP9,JAG1,FUT4
GO:BP	circulatory system process	GO:0003013	0.00631648	2.19953	557	33	7	27334	APOE,APP,SLC6A4,DSP,ESR2,CACNA1C,MMP2
GO:BP	positive regulation of gliogenesis	GO:0014015	0.00636813	2.19599	88	33	4	27334	TNFRSF1B,SERPINE2,E2F1,LRP2
GO:BP	protein localization	GO:0008104	0.00639693	2.19403	2555	33	13	27334	APOE,DISC1,APP,LEPR,EGF,REST,BCL2L1,KIF3A,NF1,LRP2,DSP,PLCG1,CACNA1C
GO:BP	cellular macromolecule localization	GO:0070727	0.00659504	2.18078	2562	33	13	27334	APOE,DISC1,APP,LEPR,EGF,REST,BCL2L1,KIF3A,NF1,LRP2,DSP,PLCG1,CACNA1C
GO:BP	reproductive structure development	GO:0048608	0.00673542	2.17164	359	33	6	27334	SERPINE2,BCL2L1,LRP2,ESR2,NEFH,MMP2
GO:BP	cognition	GO:0050890	0.00684375	2.16471	360	33	6	27334	APOE,APP,SLC6A4,NF1,ESR2,CACNA1C
GO:BP	response to wounding	GO:0009611	0.00693646	2.15886	565	33	7	27334	PTPRF,APOE,SERPINE2,NF1,DSP,NEFH,MMP2
GO:BP	dense core granule biogenesis	GO:0061110	0.00706179	2.15109	3	33	2	27334	SERPINE2,REST
GO:BP	reproductive system development	GO:0061458	0.00729138	2.13719	364	33	6	27334	SERPINE2,BCL2L1,LRP2,ESR2,NEFH,MMP2
GO:BP	organic hydroxy compound metabolic process	GO:1901615	0.00734916	2.13376	570	33	7	27334	APOE,APP,LEPR,REST,LRP2,PLCG1,TPO
GO:BP	reproductive process	GO:0022414	0.00757175	2.1208	1786	33	11	27334	APP,SERPINE2,SLC6A4,E2F1,BCL2L1,LRP2,ESR2,NEFH,MMP2,MMP9,JAG1
GO:BP	regulation of synaptic plasticity	GO:0048167	0.00788416	2.10324	369	33	6	27334	APOE,APP,SERPINE2,BCL2L1,NF1,MMP9
GO:BP	negative regulation of secretion	GO:0051048	0.00827811	2.08207	209	33	5	27334	APOE,TNFRSF1B,EGF,REST,NF1
GO:BP	cellular component morphogenesis	GO:0032989	0.00838851	2.07632	832	33	8	27334	PTPRF,APOE,DISC1,APP,BCL2L1,LRP2,DCC,NEFH
GO:BP	alcohol metabolic process	GO:0006066	0.00851562	2.06978	374	33	6	27334	APOE,APP,LEPR,REST,LRP2,PLCG1
GO:BP	cell adhesion	GO:0007155	0.00858977	2.06602	1450	33	10	27334	PTPRF,DISC1,APP,SERPINE2,NF1,DSP,DCC,MMP2,JAG1,FUT4
GO:BP	positive regulation of adenylate cyclase activity	GO:0045762	0.00955618	2.01972	29	33	3	27334	VIPR2,NF1,CACNA1C
GO:BP	regulation of protein metabolic process	GO:0051246	0.00988179	2.00516	2657	33	13	27334	DNMT1,APOE,DISC1,TNFRSF1B,APP,LEPR,SERPINE2,EGF,REST,BCL2L1,NF1,MMP9,CASP6
GO:BP	regulation of protein binding	GO:0043393	0.0101627	1.99299	218	33	5	27334	PTPRF,APOE,DISC1,APP,MMP9
GO:BP	positive regulation of neuron projection development	GO:0010976	0.0106238	1.97372	220	33	5	27334	APOE,DISC1,SERPINE2,NF1,DCC
GO:BP	regulation of vesicle-mediated transport	GO:0060627	0.0107362	1.96915	604	33	7	27334	APOE,APP,EGF,REST,BCL2L1,KIF3A,LRP2
GO:BP	protein secretion	GO:0009306	0.0111392	1.95315	392	33	6	27334	APOE,LEPR,EGF,REST,PLCG1,CACNA1C
GO:BP	establishment of protein localization to extracellular region	GO:0035592	0.0113023	1.94683	393	33	6	27334	APOE,LEPR,EGF,REST,PLCG1,CACNA1C
GO:BP	regulation of monoatomic ion transport	GO:0043269	0.0114513	1.94115	610	33	7	27334	APP,SERPINE2,SLC6A4,EGF,PLCG1,CACNA1C,MMP9
GO:BP	proteolysis	GO:0006508	0.0118363	1.92678	1871	33	11	27334	APOE,DISC1,TNFRSF1B,APP,SERPINE2,EGF,REST,BCL2L1,MMP2,MMP9,CASP6
GO:BP	negative regulation of protein localization	GO:1903828	0.0118486	1.92633	225	33	5	27334	APOE,APP,REST,BCL2L1,NF1
GO:BP	immune system process	GO:0002376	0.0123914	1.90688	2712	33	13	27334	APOE,TNFRSF1B,SOX11,APP,LEPR,NF1,PLCG1,CACNA1C,MMP2,MMP9,JAG1,CASP6,FUT4
GO:BP	protein localization to extracellular region	GO:0071692	0.012499	1.90313	400	33	6	27334	APOE,LEPR,EGF,REST,PLCG1,CACNA1C
GO:BP	apoptotic signaling pathway	GO:0097190	0.0128656	1.89057	621	33	7	27334	TNFRSF1B,E2F1,BCL2L1,NF1,ESR2,MMP9,CASP6
GO:BP	vascular process in circulatory system	GO:0003018	0.0131814	1.88004	230	33	5	27334	APOE,SLC6A4,ESR2,CACNA1C,MMP2
GO:BP	artery development	GO:0060840	0.0133605	1.87418	106	33	4	27334	APOE,NF1,LRP2,JAG1
GO:BP	positive regulation of epithelial cell proliferation	GO:0050679	0.0137463	1.86182	232	33	5	27334	SOX11,EGF,KIF3A,NF1,PLCG1
GO:BP	regulation of catalytic activity	GO:0050790	0.0140679	1.85177	2309	33	12	27334	APOE,APP,LEPR,SERPINE2,EGF,REST,BCL2L1,VIPR2,NF1,CACNA1C,MMP9,CASP6
GO:BP	cell morphogenesis involved in neuron differentiation	GO:0048667	0.0141283	1.84991	630	33	7	27334	PTPRF,APOE,DISC1,APP,LRP2,DCC,NEFH
GO:BP	regulation of epithelial cell migration	GO:0010632	0.0143299	1.84376	234	33	5	27334	APOE,EGF,NF1,PLCG1,MMP9
GO:BP	sensory organ development	GO:0007423	0.0144225	1.84096	632	33	7	27334	FRZB,SOX11,KIF3A,NF1,CACNA1C,JAG1,CASP6
GO:BP	positive regulation of ERK1 and ERK2 cascade	GO:0070374	0.0149328	1.82586	236	33	5	27334	APOE,APP,EGF,ESR2,DCC
GO:BP	positive regulation of protein metabolic process	GO:0051247	0.0150505	1.82245	1545	33	10	27334	DNMT1,APOE,DISC1,TNFRSF1B,APP,LEPR,EGF,REST,MMP9,CASP6
GO:BP	ossification	GO:0001503	0.0154116	1.81215	415	33	6	27334	SOX11,REST,NF1,MMP2,MMP9,JAG1
GO:BP	myeloid leukocyte migration	GO:0097529	0.0158741	1.79931	239	33	5	27334	APP,NF1,MMP2,MMP9,FUT4
GO:BP	positive regulation of molecular function	GO:0044093	0.0166635	1.77824	1563	33	10	27334	APOE,APP,EGF,REST,VIPR2,NF1,ESR2,CACNA1C,MMP9,CASP6
GO:BP	embryonic morphogenesis	GO:0048598	0.0167957	1.7748	647	33	7	27334	FRZB,SOX11,KIF3A,LRP2,CACNA1C,MMP2,MMP9
GO:BP	amyloid-beta clearance	GO:0097242	0.0170326	1.76872	35	33	3	27334	APOE,APP,LRP2
GO:BP	positive regulation of smooth muscle cell proliferation	GO:0048661	0.0172143	1.76411	113	33	4	27334	DNMT1,NF1,MMP2,MMP9
GO:BP	protein transport	GO:0015031	0.0172335	1.76363	1569	33	10	27334	APOE,APP,LEPR,EGF,REST,KIF3A,NF1,LRP2,PLCG1,CACNA1C
GO:BP	regulation of immune system process	GO:0002682	0.0178204	1.74908	1575	33	10	27334	APOE,TNFRSF1B,SOX11,APP,NF1,PLCG1,MMP9,JAG1,CASP6,FUT4
GO:BP	regulation of fibroblast proliferation	GO:0048145	0.0178251	1.74897	114	33	4	27334	EGF,E2F1,NF1,MMP9
GO:BP	positive regulation of epidermal growth factor receptor signaling pathway	GO:0045742	0.0185657	1.73129	36	33	3	27334	EGF,ESR2,MMP9
GO:BP	cellular metal ion homeostasis	GO:0006875	0.0188526	1.72463	430	33	6	27334	APOE,DISC1,APP,PLCG1,CACNA1C,CNGA1
GO:BP	receptor-mediated endocytosis	GO:0006898	0.0193518	1.71328	249	33	5	27334	APOE,APP,EGF,KIF3A,LRP2
GO:BP	positive regulation of cell projection organization	GO:0031346	0.0196103	1.70752	433	33	6	27334	PTPRF,APOE,DISC1,SERPINE2,NF1,DCC
GO:BP	regulation of catabolic process	GO:0009894	0.0207585	1.6828	942	33	8	27334	APOE,DISC1,TNFRSF1B,APP,LEPR,SERPINE2,EGF,E2F1
GO:BP	forebrain development	GO:0030900	0.0211997	1.67367	439	33	6	27334	DISC1,APP,E2F1,KIF3A,NF1,LRP2
GO:BP	glial cell differentiation	GO:0010001	0.0213001	1.67162	254	33	5	27334	TNFRSF1B,SOX11,APP,SERPINE2,NF1
GO:BP	positive regulation of ERBB signaling pathway	GO:1901186	0.0218996	1.65956	38	33	3	27334	EGF,ESR2,MMP9
GO:BP	negative regulation of dendritic spine maintenance	GO:1902951	0.0235037	1.62886	5	33	2	27334	APOE,APP
GO:BP	monoatomic ion transport	GO:0006811	0.0238025	1.62338	1276	33	9	27334	APP,SERPINE2,SLC6A4,EGF,LRP2,PLCG1,CACNA1C,CNGA1,MMP9
GO:BP	neuron projection morphogenesis	GO:0048812	0.0240704	1.61852	684	33	7	27334	PTPRF,APOE,DISC1,APP,LRP2,DCC,NEFH
GO:BP	regulation of cysteine-type endopeptidase activity	GO:2000116	0.024733	1.60672	262	33	5	27334	APP,REST,BCL2L1,MMP9,CASP6
GO:BP	heart morphogenesis	GO:0003007	0.0266038	1.57506	266	33	5	27334	SOX11,KIF3A,LRP2,DSP,JAG1
GO:BP	vesicle-mediated transport	GO:0016192	0.0267603	1.57251	1650	33	10	27334	APOE,APP,LEPR,EGF,REST,BCL2L1,KIF3A,SYN3,LRP2,CACNA1C
GO:BP	positive regulation of cyclase activity	GO:0031281	0.0276048	1.55902	41	33	3	27334	VIPR2,NF1,CACNA1C
GO:BP	plasma membrane bounded cell projection morphogenesis	GO:0120039	0.0276837	1.55778	699	33	7	27334	PTPRF,APOE,DISC1,APP,LRP2,DCC,NEFH
GO:BP	nitrogen compound transport	GO:0071705	0.0288475	1.53989	2055	33	11	27334	APOE,APP,LEPR,SLC6A4,EGF,REST,KIF3A,NF1,LRP2,PLCG1,CACNA1C
GO:BP	cell projection morphogenesis	GO:0048858	0.0292497	1.53388	705	33	7	27334	PTPRF,APOE,DISC1,APP,LRP2,DCC,NEFH
GO:BP	positive regulation of lyase activity	GO:0051349	0.0297038	1.52719	42	33	3	27334	VIPR2,NF1,CACNA1C
GO:BP	female gonad development	GO:0008585	0.0299335	1.52384	130	33	4	27334	BCL2L1,ESR2,NEFH,MMP2
GO:BP	cell morphogenesis involved in differentiation	GO:0000904	0.0300598	1.52201	708	33	7	27334	PTPRF,APOE,DISC1,APP,LRP2,DCC,NEFH
GO:BP	axonogenesis	GO:0007409	0.0311632	1.50636	470	33	6	27334	APOE,DISC1,APP,LRP2,DCC,NEFH
GO:BP	cellular response to organic cyclic compound	GO:0071407	0.0311688	1.50628	712	33	7	27334	DNMT1,APP,SLC6A4,REST,ESR2,MMP2,CASP6
GO:BP	establishment of protein localization	GO:0045184	0.031624	1.49998	1682	33	10	27334	APOE,APP,LEPR,EGF,REST,KIF3A,NF1,LRP2,PLCG1,CACNA1C
GO:BP	regulation of DNA binding	GO:0051101	0.0317872	1.49775	132	33	4	27334	SOX11,EGF,E2F1,MMP9
GO:BP	regulation of endopeptidase activity	GO:0052548	0.032686	1.48564	474	33	6	27334	APP,SERPINE2,REST,BCL2L1,MMP9,CASP6
GO:BP	development of primary female sexual characteristics	GO:0046545	0.0337239	1.47206	134	33	4	27334	BCL2L1,ESR2,NEFH,MMP2
GO:BP	positive regulation of intracellular signal transduction	GO:1902533	0.0340879	1.4674	1009	33	8	27334	APOE,SOX11,APP,LEPR,EGF,LRP2,ESR2,DCC
GO:BP	gonad development	GO:0008406	0.0346238	1.46063	281	33	5	27334	BCL2L1,LRP2,ESR2,NEFH,MMP2
GO:BP	regulation of cellular catabolic process	GO:0031329	0.0347014	1.45965	724	33	7	27334	APOE,DISC1,TNFRSF1B,APP,LEPR,EGF,E2F1
GO:BP	fibroblast proliferation	GO:0048144	0.0347242	1.45937	135	33	4	27334	EGF,E2F1,NF1,MMP9
GO:BP	positive regulation of nucleobase-containing compound metabolic process	GO:0045935	0.0352043	1.4534	2099	33	11	27334	APOE,TNFRSF1B,SOX11,APP,EGF,REST,E2F1,BCL2L1,ESR2,DCC,JAG1
GO:BP	modulation by virus of host cellular process	GO:0019054	0.0352289	1.4531	6	33	2	27334	BCL2L1,MMP9
GO:BP	modulation by symbiont of host cellular process	GO:0044068	0.0352289	1.4531	6	33	2	27334	BCL2L1,MMP9
GO:BP	modulation by virus of host process	GO:0019048	0.0352289	1.4531	6	33	2	27334	BCL2L1,MMP9
GO:BP	regulation of MAPK cascade	GO:0043408	0.0356345	1.44813	727	33	7	27334	APOE,APP,LEPR,EGF,NF1,ESR2,DCC
GO:BP	catabolic process	GO:0009056	0.0361128	1.44234	2533	33	12	27334	APOE,DISC1,TNFRSF1B,APP,LEPR,SERPINE2,EGF,E2F1,PLCG1,TPO,MMP2,MMP9
GO:BP	membrane protein ectodomain proteolysis	GO:0006509	0.0366252	1.43622	45	33	3	27334	APOE,TNFRSF1B,APP
GO:BP	cellular chemical homeostasis	GO:0055082	0.0372358	1.42904	732	33	7	27334	APOE,DISC1,APP,LEPR,PLCG1,CACNA1C,CNGA1
GO:BP	development of primary sexual characteristics	GO:0045137	0.0376781	1.42391	286	33	5	27334	BCL2L1,LRP2,ESR2,NEFH,MMP2
GO:BP	regulation of plasma membrane bounded cell projection organization	GO:0120035	0.0378928	1.42144	734	33	7	27334	PTPRF,APOE,DISC1,APP,SERPINE2,NF1,DCC
GO:BP	synapse organization	GO:0050808	0.0384968	1.41458	488	33	6	27334	PTPRF,APOE,DISC1,APP,REST,NEFH
GO:BP	protein catabolic process	GO:0030163	0.038703	1.41226	1027	33	8	27334	APOE,DISC1,TNFRSF1B,APP,SERPINE2,EGF,MMP2,MMP9
GO:BP	cell morphogenesis	GO:0000902	0.0395211	1.40317	1030	33	8	27334	PTPRF,APOE,DISC1,APP,KIF3A,LRP2,DCC,NEFH
GO:BP	positive regulation of protein localization	GO:1903829	0.0403018	1.39468	492	33	6	27334	APP,LEPR,EGF,KIF3A,LRP2,CACNA1C
GO:BP	regulation of hydrolase activity	GO:0051336	0.0409171	1.3881	1035	33	8	27334	APP,LEPR,SERPINE2,REST,BCL2L1,NF1,MMP9,CASP6
GO:BP	response to amyloid-beta	GO:1904645	0.0417831	1.379	47	33	3	27334	APP,MMP2,MMP9
GO:BP	canonical Wnt signaling pathway	GO:0060070	0.0423021	1.37364	293	33	5	27334	FRZB,APOE,DISC1,APP,EGF
GO:BP	cardiac chamber morphogenesis	GO:0003206	0.0423485	1.37316	142	33	4	27334	SOX11,LRP2,DSP,JAG1
GO:BP	cardiac ventricle development	GO:0003231	0.0435303	1.36121	143	33	4	27334	SOX11,LRP2,DSP,JAG1
GO:BP	regulation of cell projection organization	GO:0031344	0.0438747	1.35779	751	33	7	27334	PTPRF,APOE,DISC1,APP,SERPINE2,NF1,DCC
GO:BP	regulation of adenylate cyclase activity	GO:0045761	0.044532	1.35133	48	33	3	27334	VIPR2,NF1,CACNA1C
GO:BP	response to xenobiotic stimulus	GO:0009410	0.0446135	1.35053	501	33	6	27334	DNMT1,SLC6A4,REST,E2F1,MMP2,MMP9
GO:BP	macromolecule localization	GO:0033036	0.0446701	1.34998	3051	33	13	27334	APOE,DISC1,APP,LEPR,EGF,REST,BCL2L1,KIF3A,NF1,LRP2,DSP,PLCG1,CACNA1C
GO:BP	epithelial cell differentiation	GO:0030855	0.0450073	1.34672	754	33	7	27334	FRZB,SOX11,DSP,ESR2,MMP9,JAG1,CASP6
GO:BP	cellular monoatomic cation homeostasis	GO:0030003	0.0451147	1.34568	502	33	6	27334	APOE,DISC1,APP,PLCG1,CACNA1C,CNGA1
GO:BP	regulation of peptidase activity	GO:0052547	0.0461307	1.33601	504	33	6	27334	APP,SERPINE2,REST,BCL2L1,MMP9,CASP6
GO:BP	regulation of endothelial cell proliferation	GO:0001936	0.0472208	1.32587	146	33	4	27334	APOE,EGF,NF1,PLCG1
GO:BP	cell junction organization	GO:0034330	0.0477442	1.32108	761	33	7	27334	PTPRF,APOE,DISC1,APP,REST,DSP,NEFH
GO:BP	regulation of nitrogen compound metabolic process	GO:0051171	0.0480314	1.31847	5820	33	18	27334	DNMT1,APOE,DISC1,TNFRSF1B,SOX11,APP,LEPR,SERPINE2,EGF,REST,E2F1,BCL2L1,NF1,ESR2,DCC,MMP9,JAG1,CASP6
GO:BP	extracellular matrix organization	GO:0030198	0.0481151	1.31772	301	33	5	27334	TNFRSF1B,APP,NF1,MMP2,MMP9
GO:BP	macromolecule catabolic process	GO:0009057	0.0485749	1.31359	1396	33	9	27334	APOE,DISC1,TNFRSF1B,APP,SERPINE2,EGF,E2F1,MMP2,MMP9
GO:BP	external encapsulating structure organization	GO:0045229	0.0488833	1.31084	302	33	5	27334	TNFRSF1B,APP,NF1,MMP2,MMP9
GO:BP	pulmonary artery morphogenesis	GO:0061156	0.0492832	1.3073	7	33	2	27334	LRP2,JAG1
GO:BP	negative regulation of cholesterol efflux	GO:0090370	0.0492832	1.3073	7	33	2	27334	APOE,EGF
GO:BP	extracellular structure organization	GO:0043062	0.049661	1.30398	303	33	5	27334	TNFRSF1B,APP,NF1,MMP2,MMP9
GO:BP	sensory organ morphogenesis	GO:0090596	0.049661	1.30398	303	33	5	27334	FRZB,SOX11,NF1,JAG1,CASP6

## Sheet: BP TOP 20 terms MANGO
term_name	negative_log10_of_adjusted_p_value	term_size	query_size	intersection_size	GeneRatio	RichFactor
GO:0042127 regulation of cell population proliferation (23)	16.4579	1775	33	23	0.69697	0.0129577
GO:0008283 cell population proliferation (24)	16.173	2124	33	24	0.727273	0.0112994
GO:0048731 system development (28)	14.8933	4083	33	28	0.848485	0.0068577
GO:0009653 anatomical structure morphogenesis (25)	14.8904	2769	33	25	0.757576	0.00902853
GO:0007275 multicellular organism development (29)	14.3244	4840	33	29	0.878788	0.00599174
GO:0048513 animal organ development (25)	13.0285	3307	33	25	0.757576	0.00755972
GO:0022008 neurogenesis (20)	11.8152	1852	33	20	0.606061	0.0107991
GO:0048856 anatomical structure development (29)	11.3072	6197	33	29	0.878788	0.00467968
GO:0050793 regulation of developmental process (22)	11.1767	2681	33	22	0.666667	0.00820589
GO:0007267 cell-cell signaling (19)	11.1352	1712	33	19	0.575758	0.0110981
GO:0030154 cell differentiation (26)	10.6771	4666	33	26	0.787879	0.00557222
GO:0010942 positive regulation of cell death (14)	10.6232	674	33	14	0.424242	0.0207715
GO:0048869 cellular developmental process (26)	10.6038	4698	33	26	0.787879	0.00553427
GO:0007399 nervous system development (21)	10.444	2530	33	21	0.636364	0.0083004
GO:0032502 developmental process (29)	10.1796	6802	33	29	0.878788	0.00426345
GO:0065008 regulation of biological quality (22)	9.98492	3058	33	22	0.666667	0.00719424
GO:0043065 positive regulation of apoptotic process (13)	9.88573	592	33	13	0.393939	0.0219595
GO:0048468 cell development (22)	9.82141	3114	33	22	0.666667	0.00706487
GO:0072359 circulatory system development (16)	9.81946	1193	33	16	0.484848	0.0134116
GO:0043068 positive regulation of programmed cell death (13)	9.7932	602	33	13	0.393939	0.0215947

## Sheet: BP neurogenesis terms MANGO 
term_name	negative_log10_of_adjusted_p_value	term_size	query_size	intersection_size	GeneRatio	RichFactor
GO:0022008 neurogenesis (20)	11.8152	1852	33	20	0.606061	0.0107991
GO:0030154 cell differentiation (26)	10.6771	4666	33	26	0.787879	0.00557222
GO:0030182 neuron differentiation (16)	8.1406	1537	33	16	0.484848	0.0104099
GO:1901214 regulation of neuron death (10)	7.5333	382	33	10	0.30303	0.026178
GO:0007268 chemical synaptic transmission (12)	6.50571	868	33	12	0.363636	0.0138249
GO:0042063 gliogenesis (9)	6.31186	357	33	9	0.272727	0.0252101
GO:0099536 synaptic signaling (12)	6.27665	909	33	12	0.363636	0.0132013
GO:0031175 neuron projection development (12)	5.35118	1097	33	12	0.363636	0.0109389
GO:0061564 axon development (9)	4.85573	524	33	9	0.272727	0.0171756
GO:0061564 cell migration (13)	4.74517	1539	33	13	0.393939	0.00844704
GO:0061351 neural precursor cell proliferation (6)	3.74339	193	33	6	0.181818	0.0310881
GO:0038127 ERBB signaling pathway (5)	3.30595	118	33	5	0.151515	0.0423729
GO:0007611 learning or memory (6)	2.42798	324	33	6	0.181818	0.0185185
GO:0007610 behavior (8)	2.40894	750	33	8	0.242424	0.0106667
GO:0048167 regulation of synaptic plasticity (6)	2.10324	369	33	6	0.181818	0.0162602
GO:0048667 cell morphogenesis involved in neuron differentiation (7)	1.84991	630	33	7	0.212121	0.0111111
GO:0070374 positive regulation of ERK1 and ERK2 cascade (5)	1.82586	236	33	5	0.151515	0.0211864
GO:0043408 regulation of MAPK cascade (7)	1.44813	727	33	7	0.212121	0.00962861
GO:0060070 canonical Wnt signaling pathway (5)	1.37364	293	33	5	0.151515	0.0170648

## Sheet: Cellular component (CC) MANGO
The functional enrichment analysis was performed using g:Profiler (version e108_eg55_p17_39cdea3) with g:SCS multiple testing correction method applying significance threshold of 0.05 (Raudvere, Kolberg et al 2019).
source	term_name	term_id	adjusted_p_value	negative_log10_of_adjusted_p_value	term_size	query_size	intersection_size	effective_domain_size	intersections
GO:CC	neuron projection	GO:0043005	1.89708e-09	8.72191	1626	33	16	27387	PTPRF,APOE,DISC1,TNFRSF1B,APP,SLC6A4,KIF3A,NF1,LRP2,PLCG1,ESR2,CACNA1C,CNGA1,DCC,NEFH,CASP6
GO:CC	cell junction	GO:0030054	9.47343e-09	8.02349	2140	33	17	27387	PTPRF,APOE,DISC1,APP,SERPINE2,SLC6A4,BCL2L1,KIF3A,SYN3,NF1,DSP,PLCG1,CACNA1C,CNGA1,DCC,NEFH,JAG1
GO:CC	synapse	GO:0045202	1.00623e-08	7.9973	1515	33	15	27387	PTPRF,APOE,DISC1,APP,SERPINE2,SLC6A4,BCL2L1,KIF3A,SYN3,NF1,PLCG1,CACNA1C,CNGA1,DCC,NEFH
GO:CC	axon	GO:0030424	1.26676e-08	7.89731	794	33	12	27387	PTPRF,DISC1,TNFRSF1B,APP,KIF3A,NF1,LRP2,CACNA1C,CNGA1,DCC,NEFH,CASP6
GO:CC	cell body	GO:0044297	2.10874e-08	7.67598	830	33	12	27387	DNMT1,PTPRF,APOE,DISC1,TNFRSF1B,APP,SERPINE2,KIF3A,ESR2,CACNA1C,NEFH,CASP6
GO:CC	somatodendritic compartment	GO:0036477	3.8473e-08	7.41484	1110	33	13	27387	DNMT1,PTPRF,APOE,TNFRSF1B,APP,SERPINE2,KIF3A,NF1,LRP2,ESR2,CACNA1C,NEFH,CASP6
GO:CC	plasma membrane bounded cell projection	GO:0120025	1.14643e-07	6.94065	2509	33	17	27387	PTPRF,APOE,DISC1,TNFRSF1B,APP,SLC6A4,KIF3A,VIPR2,NF1,LRP2,PLCG1,ESR2,CACNA1C,CNGA1,DCC,NEFH,CASP6
GO:CC	neuronal cell body	GO:0043025	1.15967e-07	6.93567	742	33	11	27387	DNMT1,PTPRF,APOE,TNFRSF1B,APP,SERPINE2,KIF3A,ESR2,CACNA1C,NEFH,CASP6
GO:CC	cell projection	GO:0042995	2.10208e-07	6.67735	2609	33	17	27387	PTPRF,APOE,DISC1,TNFRSF1B,APP,SLC6A4,KIF3A,VIPR2,NF1,LRP2,PLCG1,ESR2,CACNA1C,CNGA1,DCC,NEFH,CASP6
GO:CC	presynapse	GO:0098793	5.7347e-05	4.24149	571	33	8	27387	DISC1,APP,SLC6A4,BCL2L1,SYN3,NF1,CACNA1C,CNGA1
GO:CC	cell periphery	GO:0071944	0.000108971	3.96269	6864	33	22	27387	PTPRF,APOE,SOX11,APP,LEPR,SERPINE2,SLC6A4,EGF,BCL2L1,VIPR2,LRP2,DSP,PLCG1,TPO,ESR2,CACNA1C,CNGA1,DCC,MMP2,MMP9,JAG1,FUT4
GO:CC	plasma membrane	GO:0005886	0.000942214	3.02585	6382	33	20	27387	PTPRF,APOE,SOX11,APP,LEPR,SERPINE2,SLC6A4,EGF,BCL2L1,VIPR2,LRP2,DSP,PLCG1,TPO,ESR2,CACNA1C,CNGA1,DCC,MMP2,JAG1
GO:CC	cell surface	GO:0009986	0.000952508	3.02113	1121	33	9	27387	APOE,APP,LEPR,SERPINE2,LRP2,TPO,CACNA1C,DCC,FUT4
GO:CC	growth cone	GO:0030426	0.00116173	2.9349	218	33	5	27387	PTPRF,DISC1,APP,LRP2,DCC
GO:CC	distal axon	GO:0150034	0.00119897	2.92119	388	33	6	27387	PTPRF,DISC1,APP,LRP2,CNGA1,DCC
GO:CC	site of polarized growth	GO:0030427	0.00135446	2.86823	225	33	5	27387	PTPRF,DISC1,APP,LRP2,DCC
GO:CC	membrane raft	GO:0045121	0.00146756	2.8334	402	33	6	27387	TNFRSF1B,APP,SLC6A4,LRP2,CACNA1C,DCC
GO:CC	membrane microdomain	GO:0098857	0.00148847	2.82726	403	33	6	27387	TNFRSF1B,APP,SLC6A4,LRP2,CACNA1C,DCC
GO:CC	plasma membrane region	GO:0098590	0.00329504	2.48214	1308	33	9	27387	APP,LEPR,BCL2L1,LRP2,DSP,PLCG1,CACNA1C,CNGA1,JAG1
GO:CC	cytoplasm	GO:0005737	0.0040477	2.39279	11580	33	26	27387	DNMT1,PTPRF,FRZB,APOE,DISC1,TNFRSF1B,APP,SERPINE2,SLC6A4,REST,E2F1,BCL2L1,KIF3A,SYN3,NF1,LRP2,DSP,PLCG1,TPO,ESR2,CACNA1C,CNGA1,NEFH,MMP2,CASP6,FUT4
GO:CC	intermediate-density lipoprotein particle	GO:0034363	0.00404918	2.39263	6	33	2	27387	APOE,APP
GO:CC	vesicle	GO:0031982	0.00621425	2.20661	2201	33	11	27387	PTPRF,APOE,DISC1,APP,SERPINE2,SLC6A4,EGF,BCL2L1,SYN3,LRP2,PLCG1
GO:CC	anchoring junction	GO:0070161	0.00766096	2.11572	803	33	7	27387	APP,SLC6A4,BCL2L1,DSP,PLCG1,CACNA1C,JAG1
GO:CC	membrane	GO:0016020	0.0087026	2.06035	10311	33	24	27387	PTPRF,APOE,TNFRSF1B,SOX11,APP,LEPR,SERPINE2,SLC6A4,EGF,BCL2L1,SYN3,VIPR2,NF1,LRP2,DSP,PLCG1,TPO,ESR2,CACNA1C,CNGA1,DCC,MMP2,JAG1,FUT4
GO:CC	extrinsic component of external side of plasma membrane	GO:0031232	0.00969606	2.0134	9	33	2	27387	APOE,SERPINE2
GO:CC	clathrin-coated pit	GO:0005905	0.0133184	1.87555	66	33	3	27387	APP,BCL2L1,LRP2
GO:CC	postsynaptic density	GO:0014069	0.0144608	1.83981	369	33	5	27387	DISC1,SYN3,NF1,CACNA1C,NEFH
GO:CC	asymmetric synapse	GO:0032279	0.0159975	1.79595	377	33	5	27387	DISC1,SYN3,NF1,CACNA1C,NEFH
GO:CC	extracellular space	GO:0005615	0.0160428	1.79472	2004	33	10	27387	FRZB,APOE,APP,LEPR,SERPINE2,EGF,LRP2,TPO,MMP2,MMP9
GO:CC	postsynaptic specialization	GO:0099572	0.0168115	1.77439	381	33	5	27387	DISC1,SYN3,NF1,CACNA1C,NEFH
GO:CC	cytoplasmic vesicle	GO:0031410	0.019566	1.7085	2052	33	10	27387	PTPRF,APOE,DISC1,APP,SERPINE2,SLC6A4,BCL2L1,SYN3,LRP2,PLCG1
GO:CC	intracellular vesicle	GO:0097708	0.0197261	1.70496	2054	33	10	27387	PTPRF,APOE,DISC1,APP,SERPINE2,SLC6A4,BCL2L1,SYN3,LRP2,PLCG1
GO:CC	perikaryon	GO:0043204	0.0218011	1.66152	209	33	4	27387	APP,ESR2,CACNA1C,NEFH
GO:CC	neuron to neuron synapse	GO:0098984	0.0239827	1.6201	411	33	5	27387	DISC1,SYN3,NF1,CACNA1C,NEFH
GO:CC	low-density lipoprotein particle	GO:0034362	0.0244172	1.6123	14	33	2	27387	APOE,APP
GO:CC	synaptic vesicle	GO:0008021	0.0294459	1.53098	226	33	4	27387	DISC1,APP,BCL2L1,SYN3
GO:CC	postsynapse	GO:0098794	0.0361777	1.44156	715	33	6	27387	DISC1,APP,SYN3,NF1,CACNA1C,NEFH
GO:CC	supramolecular fiber	GO:0099512	0.0385594	1.41387	1040	33	7	27387	APOE,DISC1,KIF3A,DSP,CACNA1C,NEFH,MMP2
GO:CC	supramolecular polymer	GO:0099081	0.0404158	1.39345	1048	33	7	27387	APOE,DISC1,KIF3A,DSP,CACNA1C,NEFH,MMP2
GO:CC	exocytic vesicle	GO:0070382	0.0413666	1.38335	247	33	4	27387	DISC1,APP,BCL2L1,SYN3
GO:CC	cilium	GO:0005929	0.0429243	1.3673	738	33	6	27387	DISC1,APP,KIF3A,VIPR2,ESR2,CNGA1

## Sheet: CC TOP terms MANGO
term_name	negative_log10_of_adjusted_p_value	term_size	query_size	intersection_size	GeneRatio	RichFactor
GO:0043005 neuron projection (16)	8.72191	1626	33	16	0.484848	0.0098401
GO:0030054 cell junction (17)	8.02349	2140	33	17	0.515152	0.00794393
GO:0045202 synapse (15)	7.9973	1515	33	15	0.454545	0.00990099
GO:0030424 axon (12)	7.89731	794	33	12	0.363636	0.0151134
GO:0044297 cell body (12)	7.67598	830	33	12	0.363636	0.0144578
GO:0036477 somatodendritic compartment (13)	7.41484	1110	33	13	0.393939	0.0117117
GO:0120025 plasma membrane bounded cell projection (17)	6.94065	2509	33	17	0.515152	0.00677561
GO:0043025 neuronal cell body (11)	6.93567	742	33	11	0.333333	0.0148248
GO:0042995 cell projection (17)	6.67735	2609	33	17	0.515152	0.00651591
GO:0098793 presynapse (8)	4.24149	571	33	8	0.242424	0.0140105
GO:0071944 cell periphery (22)	3.96269	6864	33	22	0.666667	0.00320513
GO:0005886 plasma membrane (20)	3.02585	6382	33	20	0.606061	0.00313381
GO:0009986 cell surface (9)	3.02113	1121	33	9	0.272727	0.00802855
GO:0030426 growth cone (5)	2.9349	218	33	5	0.151515	0.0229358
GO:0150034 distal axon (6)	2.92119	388	33	6	0.181818	0.0154639

## Sheet: Biological Process (BP) NSC
The functional enrichment analysis was performed using g:Profiler (version e108_eg55_p17_39cdea3) with g:SCS multiple testing correction method applying significance threshold of 0.05 (Raudvere, Kolberg et al 2019).
source	term_name	term_id	adjusted_p_value	negative_log10_of_adjusted_p_value	term_size	query_size	intersection_size	effective_domain_size	intersections
GO:BP	organic acid transport	GO:0015849	0.000174243	3.75885	346	63	9	27334	KCNJ10,ACSL3,SLCO1C1,APOE,SLC7A10,SLC27A1,SLC9A3R1,CLN3,SLC38A6
GO:BP	small molecule metabolic process	GO:0044281	0.000245084	3.61068	1875	63	18	27334	HSD11B1,PLA2G7,ACSL3,APOE,SLC27A1,LDHB,CYP7B1,ELOVL5,LARS2,MFN1,GPI1,ASRGL1,PPARGC1A,SUCLG1,CLN3,LEPR,ECI2,CAR5A
GO:BP	small molecule biosynthetic process	GO:0044283	0.00168663	2.77298	591	63	10	27334	ACSL3,APOE,LDHB,CYP7B1,ELOVL5,GPI1,PPARGC1A,CLN3,LEPR,CAR5A
GO:BP	carboxylic acid metabolic process	GO:0019752	0.00364582	2.43821	978	63	12	27334	ACSL3,SLC27A1,LDHB,CYP7B1,ELOVL5,LARS2,GPI1,ASRGL1,PPARGC1A,SUCLG1,CLN3,ECI2
GO:BP	oxoacid metabolic process	GO:0043436	0.00449343	2.34742	998	63	12	27334	ACSL3,SLC27A1,LDHB,CYP7B1,ELOVL5,LARS2,GPI1,ASRGL1,PPARGC1A,SUCLG1,CLN3,ECI2
GO:BP	nitrogen compound transport	GO:0071705	0.00470634	2.32732	2055	63	17	27334	ANK2,RFX3,KCNJ10,ACSL3,APOE,SLC7A10,SLC27A1,SLC15A2,SLC9A3R1,MGST1,FMN2,HMGN3,RAPGEF3,RNF215,CLN3,LEPR,SLC38A6
GO:BP	organic acid metabolic process	GO:0006082	0.0049287	2.30727	1007	63	12	27334	ACSL3,SLC27A1,LDHB,CYP7B1,ELOVL5,LARS2,GPI1,ASRGL1,PPARGC1A,SUCLG1,CLN3,ECI2
GO:BP	organic anion transport	GO:0015711	0.00635465	2.19691	397	63	8	27334	KCNJ10,SLCO1C1,SLC7A10,SLC27A1,SLC9A3R1,MGST1,CLN3,SLC38A6
GO:BP	positive regulation of lipid biosynthetic process	GO:0046889	0.00726888	2.13853	103	63	5	27334	ACSL3,APOE,SLC27A1,ELOVL5,PPARGC1A
GO:BP	organic substance transport	GO:0071702	0.0162668	1.7887	2507	63	18	27334	ANK2,RFX3,KCNJ10,ACSL3,SLCO1C1,APOE,SLC7A10,SLC27A1,SLC15A2,SLC9A3R1,MGST1,FMN2,HMGN3,RAPGEF3,RNF215,CLN3,LEPR,SLC38A6
GO:BP	carboxylic acid transport	GO:0046942	0.0172366	1.76355	324	63	7	27334	KCNJ10,SLCO1C1,SLC7A10,SLC27A1,SLC9A3R1,CLN3,SLC38A6
GO:BP	regulation of biological quality	GO:0065008	0.0179593	1.74571	3058	63	20	27334	ANK2,RFX3,HSD11B1,KCNJ10,SLCO1C1,GRIN2C,APOE,F3,SLC9A3R1,CDH4,LARS2,MFN1,HMGN3,RAPGEF3,GAA,PPARGC1A,NPHS1,CLN3,PTPRF,LEPR
GO:BP	oligopeptide transport	GO:0006857	0.0196649	1.70631	19	63	3	27334	SLC15A2,SLC9A3R1,MGST1
GO:BP	phosphate-containing compound metabolic process	GO:0006796	0.0264837	1.57702	2864	63	19	27334	HSD11B1,PLA2G7,ACSL3,APOE,SLC27A1,LDHB,SLC9A3R1,ELOVL5,MFN1,GPI1,PIK3IP1,RAPGEF3,ATXN7,PPARGC1A,SUCLG1,CLN3,PTPRF,LEPR,SNRK
GO:BP	phosphorus metabolic process	GO:0006793	0.0298277	1.52538	2888	63	19	27334	HSD11B1,PLA2G7,ACSL3,APOE,SLC27A1,LDHB,SLC9A3R1,ELOVL5,MFN1,GPI1,PIK3IP1,RAPGEF3,ATXN7,PPARGC1A,SUCLG1,CLN3,PTPRF,LEPR,SNRK
GO:BP	amide transport	GO:0042886	0.0334025	1.47622	359	63	7	27334	RFX3,SLC27A1,SLC15A2,SLC9A3R1,MGST1,HMGN3,LEPR
GO:BP	positive regulation of cellular process	GO:0048522	0.0380905	1.41918	6038	63	29	27334	ANK2,RFX3,PLA2G7,ACSL3,SLCO1C1,GRIN2C,APOE,F3,SLC27A1,VCAM1,SLC9A3R1,CYP7B1,CDH4,ELOVL5,FMN2,MFN1,HMGN3,GPI1,LAMA2,RAPGEF3,FRZB,ATXN7,ITM2C,PPARGC1A,NPHS1,CLN3,PTPRF,LEPR,SNRNP70
GO:BP	organophosphate metabolic process	GO:0019637	0.0383109	1.41668	1032	63	11	27334	HSD11B1,PLA2G7,ACSL3,SLC27A1,LDHB,ELOVL5,MFN1,GPI1,PPARGC1A,SUCLG1,CLN3
GO:BP	regulation of multicellular organismal process	GO:0051239	0.0404857	1.3927	3230	63	20	27334	ANK2,RFX3,KCNJ10,GRIN2C,APOE,F3,SLC27A1,LGI4,VCAM1,SLC9A3R1,CDH4,MFN1,GPI1,LAMA2,RAPGEF3,FRZB,GAA,PPARGC1A,PTPRF,LEPR

## Sheet: Biological Process (BP) PROG
The functional enrichment analysis was performed using g:Profiler (version e108_eg55_p17_39cdea3) with g:SCS multiple testing correction method applying significance threshold of 0.05 (Raudvere, Kolberg et al 2019).
source	term_name	term_id	adjusted_p_value	negative_log10_of_adjusted_p_value	term_size	query_size	intersection_size	effective_domain_size	intersections
GO:BP	cell-cell signaling	GO:0007267	0.0055382	2.25663	1712	74	17	27334	RFX3,DCC,ATP2B2,AKAP9,SOX11,MAP1B,MLLT3,SPTBN2,SLC38A1,SORBS2,DACT1,DGKZ,APC,LAMA2,DLGAP4,RTF1,MYT1
GO:BP	heterocycle biosynthetic process	GO:0018130	0.0312616	1.50499	4091	74	26	27334	CHD3,MYT1L,PHIP,RFX3,RAD21,DCC,POLA2,EPC2,SOX11,MLLT3,CENPF,TMPO,SHMT2,LIG1,DACT1,IER2,BRD8,EWSR1,E2F1,PAXBP1,CHD4,ZFP386,SLC4A7,MGA,RTF1,MYT1
GO:BP	aromatic compound biosynthetic process	GO:0019438	0.0329647	1.48195	4103	74	26	27334	CHD3,MYT1L,PHIP,RFX3,RAD21,DCC,POLA2,EPC2,SOX11,MLLT3,CENPF,TMPO,SHMT2,LIG1,DACT1,IER2,BRD8,EWSR1,E2F1,PAXBP1,CHD4,ZFP386,SLC4A7,MGA,RTF1,MYT1
GO:BP	microtubule-based transport	GO:0099111	0.0431022	1.3655	203	74	6	27334	RFX3,MAP1B,KIF5A,TRAK1,SYNE2,STARD7

## Sheet: BP TOP terms NSC & PROG
term_name	negative_log10_of_adjusted_p_value	term_size	query_size	intersection_size	GeneRatio	RichFactor
NSC-GO:0015849 organic acid transport (9)	3.75885	346	63	9	0.142857	0.0260116
NSC-GO:0044281 small molecule metabolic process (18)	3.61068	1875	63	18	0.285714	0.0096
NSC-GO:0044283 small molecule biosynthetic process (10)	2.77298	591	63	10	0.15873	0.0169205
NSC-GO:0019752 carboxylic acid metabolic process (12)	2.43821	978	63	12	0.190476	0.0122699
NSC-GO:0043436 oxoacid metabolic process (12)	2.34742	998	63	12	0.190476	0.012024
PROG-GO:0007267 cell-cell signaling (17)	2.25663	1712	74	17	0.22973	0.00992991
PROG-GO:0018130 heterocycle biosynthetic process (26)	1.50499	4091	74	26	0.351351	0.00635541
PROG-GO:0019438 aromatic compound biosynthetic process (26)	1.48195	4103	74	26	0.351351	0.00633683
PROG-GO:0099111 microtubule-based transport (6)	1.3655	203	74	6	0.0810811	0.0295567

## Sheet: Cellular Component (CC) PROG
The functional enrichment analysis was performed using g:Profiler (version e108_eg55_p17_39cdea3) with g:SCS multiple testing correction method applying significance threshold of 0.05 (Raudvere, Kolberg et al 2019).
source	term_name	term_id	adjusted_p_value	negative_log10_of_adjusted_p_value	term_size	query_size	intersection_size	effective_domain_size	intersections
GO:CC	nucleoplasm	GO:0005654	8.99609e-07	6.04595	3813	74	31	27387	CHD3,PHF21A,RAD21,POLA2,HNRNPUL2,SOX11,H1F0,MLLT3,NCAPD2,CENPF,TPX2,LIG1,DACT1,BOD1,DGKZ,IER2,BRD8,APC,EWSR1,SYNE2,E2F1,NEIL3,RGS12,CHD4,IBTK,HTATSF1,EHBP1,HCFC1R1,MGA,RTF1,MYT1
GO:CC	chromosome	GO:0005694	5.89982e-06	5.22916	1398	74	18	27387	CHD3,MYT1L,RFX3,RAD21,POLA2,EPC2,H1F0,MLLT3,NCAPD2,CENPF,TMPO,DCTN3,BOD1,BRD8,APC,E2F1,NEIL3,CHD4
GO:CC	microtubule cytoskeleton	GO:0015630	2.26974e-05	4.64402	1355	74	17	27387	CHD3,AKAP9,MAP1B,CENPF,CEP170,KIF5A,TPX2,SHMT2,DCTN3,BOD1,APC,CKAP2L,E2F1,CHD4,HMMR,CTTN,EHBP1
GO:CC	cytoskeleton	GO:0005856	3.28951e-05	4.48287	2340	74	22	27387	CHD3,AKAP9,MAP1B,H1F0,CENPF,SPTBN2,FRMD4B,CEP170,KIF5A,TPX2,SHMT2,SORBS2,DCTN3,BOD1,APC,CKAP2L,SYNE2,E2F1,CHD4,HMMR,CTTN,EHBP1
GO:CC	organelle	GO:0043226	5.86726e-05	4.23156	16129	74	64	27387	CHD3,MYT1L,PHF21A,RFX3,RAD21,POLA2,ATP2B2,AKAP9,HNRNPUL2,EPC2,SOX11,NSG2,MAP1B,IGSF8,RNF165,H1F0,MLLT3,DUSP14,NCAPD2,OSBPL5,CENPF,SPTBN2,TMPO,FRMD4B,CEP170,KIF5A,TRAK1,RPL14,TPX2,SHMT2,SORBS2,LIG1,MFNG,DCTN3,RPL36,DACT1,BOD1,DGKZ,IER2,BRD8,APC,CKAP2L,EWSR1,SYNE2,E2F1,SYNRG,NEIL3,PAXBP1,RGS12,CHD4,HMMR,CTTN,ZFP386,IBTK,STARD7,HTATSF1,SLC4A7,EHBP1,GRAMD1A,HCFC1R1,MGA,DLGAP4,RTF1,MYT1
GO:CC	intracellular organelle	GO:0043229	0.000101579	3.9932	15836	74	63	27387	CHD3,MYT1L,PHF21A,RFX3,RAD21,POLA2,ATP2B2,AKAP9,HNRNPUL2,EPC2,SOX11,NSG2,MAP1B,IGSF8,RNF165,H1F0,MLLT3,DUSP14,NCAPD2,OSBPL5,CENPF,SPTBN2,TMPO,FRMD4B,CEP170,KIF5A,TRAK1,RPL14,TPX2,SHMT2,SORBS2,LIG1,MFNG,DCTN3,RPL36,DACT1,BOD1,DGKZ,IER2,BRD8,APC,CKAP2L,EWSR1,SYNE2,E2F1,SYNRG,NEIL3,PAXBP1,RGS12,CHD4,HMMR,CTTN,ZFP386,IBTK,STARD7,HTATSF1,SLC4A7,EHBP1,GRAMD1A,HCFC1R1,MGA,RTF1,MYT1
GO:CC	intracellular non-membrane-bounded organelle	GO:0043232	0.000178616	3.74808	6466	74	37	27387	CHD3,MYT1L,RFX3,RAD21,POLA2,AKAP9,EPC2,MAP1B,H1F0,MLLT3,NCAPD2,CENPF,SPTBN2,TMPO,FRMD4B,CEP170,KIF5A,RPL14,TPX2,SHMT2,SORBS2,DCTN3,RPL36,BOD1,BRD8,APC,CKAP2L,EWSR1,SYNE2,E2F1,NEIL3,RGS12,CHD4,HMMR,CTTN,EHBP1,RTF1
GO:CC	non-membrane-bounded organelle	GO:0043228	0.000179341	3.74632	6467	74	37	27387	CHD3,MYT1L,RFX3,RAD21,POLA2,AKAP9,EPC2,MAP1B,H1F0,MLLT3,NCAPD2,CENPF,SPTBN2,TMPO,FRMD4B,CEP170,KIF5A,RPL14,TPX2,SHMT2,SORBS2,DCTN3,RPL36,BOD1,BRD8,APC,CKAP2L,EWSR1,SYNE2,E2F1,NEIL3,RGS12,CHD4,HMMR,CTTN,EHBP1,RTF1
GO:CC	cell projection	GO:0042995	0.000214572	3.66843	2609	74	22	27387	DCC,ATP2B2,AKAP9,NSG2,MAP1B,CENPF,SPTBN2,SLC38A1,FRMD4B,CEP170,KIF5A,TRAK1,TPX2,SORBS2,DGKZ,APC,SYNE2,RGS12,LAMA2,CTTN,SLC4A7,DLGAP4
GO:CC	centrosome	GO:0005813	0.000231099	3.6362	626	74	11	27387	CHD3,AKAP9,CENPF,CEP170,DCTN3,BOD1,APC,CKAP2L,E2F1,CHD4,HMMR
GO:CC	somatodendritic compartment	GO:0036477	0.000349696	3.45631	1110	74	14	27387	ATP2B2,AKAP9,NSG2,MAP1B,SPTBN2,SLC38A1,KIF5A,TRAK1,TPX2,SORBS2,RGS12,LAMA2,CTTN,DLGAP4
GO:CC	plasma membrane bounded cell projection	GO:0120025	0.000465036	3.33251	2509	74	21	27387	DCC,ATP2B2,AKAP9,NSG2,MAP1B,CENPF,SLC38A1,FRMD4B,CEP170,KIF5A,TRAK1,TPX2,SORBS2,DGKZ,APC,SYNE2,RGS12,LAMA2,CTTN,SLC4A7,DLGAP4
GO:CC	microtubule organizing center	GO:0005815	0.000497002	3.30364	823	74	12	27387	CHD3,AKAP9,CENPF,CEP170,DCTN3,BOD1,APC,CKAP2L,E2F1,CHD4,HMMR,EHBP1
GO:CC	intracellular organelle lumen	GO:0070013	0.00118426	2.92655	6357	74	35	27387	CHD3,PHF21A,RAD21,POLA2,HNRNPUL2,SOX11,NSG2,H1F0,MLLT3,NCAPD2,CENPF,TPX2,SHMT2,LIG1,DCTN3,RPL36,DACT1,BOD1,DGKZ,IER2,BRD8,APC,EWSR1,SYNE2,E2F1,NEIL3,RGS12,CHD4,IBTK,HTATSF1,EHBP1,HCFC1R1,MGA,RTF1,MYT1
GO:CC	membrane-enclosed lumen	GO:0031974	0.00118871	2.92492	6358	74	35	27387	CHD3,PHF21A,RAD21,POLA2,HNRNPUL2,SOX11,NSG2,H1F0,MLLT3,NCAPD2,CENPF,TPX2,SHMT2,LIG1,DCTN3,RPL36,DACT1,BOD1,DGKZ,IER2,BRD8,APC,EWSR1,SYNE2,E2F1,NEIL3,RGS12,CHD4,IBTK,HTATSF1,EHBP1,HCFC1R1,MGA,RTF1,MYT1
GO:CC	organelle lumen	GO:0043233	0.00118871	2.92492	6358	74	35	27387	CHD3,PHF21A,RAD21,POLA2,HNRNPUL2,SOX11,NSG2,H1F0,MLLT3,NCAPD2,CENPF,TPX2,SHMT2,LIG1,DCTN3,RPL36,DACT1,BOD1,DGKZ,IER2,BRD8,APC,EWSR1,SYNE2,E2F1,NEIL3,RGS12,CHD4,IBTK,HTATSF1,EHBP1,HCFC1R1,MGA,RTF1,MYT1
GO:CC	nuclear lumen	GO:0031981	0.00142726	2.8455	5819	74	33	27387	CHD3,PHF21A,RAD21,POLA2,HNRNPUL2,SOX11,H1F0,MLLT3,NCAPD2,CENPF,TPX2,LIG1,DCTN3,RPL36,DACT1,BOD1,DGKZ,IER2,BRD8,APC,EWSR1,SYNE2,E2F1,NEIL3,RGS12,CHD4,IBTK,HTATSF1,EHBP1,HCFC1R1,MGA,RTF1,MYT1
GO:CC	dendrite	GO:0030425	0.00222135	2.65338	793	74	11	27387	ATP2B2,AKAP9,NSG2,MAP1B,KIF5A,TRAK1,SORBS2,RGS12,LAMA2,CTTN,DLGAP4
GO:CC	dendritic tree	GO:0097447	0.00227441	2.64313	795	74	11	27387	ATP2B2,AKAP9,NSG2,MAP1B,KIF5A,TRAK1,SORBS2,RGS12,LAMA2,CTTN,DLGAP4
GO:CC	intracellular anatomical structure	GO:0005622	0.00292238	2.53426	17468	74	64	27387	CHD3,MYT1L,PHF21A,RFX3,RAD21,POLA2,ATP2B2,AKAP9,HNRNPUL2,EPC2,SOX11,NSG2,MAP1B,IGSF8,RNF165,H1F0,MLLT3,DUSP14,NCAPD2,OSBPL5,CENPF,SPTBN2,TMPO,FRMD4B,CEP170,KIF5A,TRAK1,RPL14,TPX2,SHMT2,SORBS2,LIG1,MFNG,DCTN3,RPL36,DACT1,BOD1,DGKZ,IER2,BRD8,APC,CKAP2L,EWSR1,SYNE2,E2F1,SYNRG,NEIL3,PAXBP1,RGS12,FMNL2,CHD4,HMMR,CTTN,ZFP386,IBTK,STARD7,HTATSF1,SLC4A7,EHBP1,GRAMD1A,HCFC1R1,MGA,RTF1,MYT1
GO:CC	spindle	GO:0005819	0.00445551	2.3511	420	74	8	27387	CENPF,CEP170,TPX2,DCTN3,BOD1,CKAP2L,HMMR,CTTN
GO:CC	membrane-bounded organelle	GO:0043227	0.00450131	2.34666	14956	74	58	27387	CHD3,MYT1L,PHF21A,RFX3,RAD21,POLA2,ATP2B2,AKAP9,HNRNPUL2,EPC2,SOX11,NSG2,MAP1B,IGSF8,RNF165,H1F0,MLLT3,DUSP14,NCAPD2,OSBPL5,CENPF,SPTBN2,TMPO,CEP170,KIF5A,TRAK1,TPX2,SHMT2,LIG1,MFNG,DCTN3,RPL36,DACT1,BOD1,DGKZ,IER2,BRD8,APC,EWSR1,SYNE2,E2F1,SYNRG,NEIL3,PAXBP1,RGS12,CHD4,CTTN,ZFP386,IBTK,STARD7,HTATSF1,SLC4A7,EHBP1,GRAMD1A,HCFC1R1,MGA,RTF1,MYT1
GO:CC	postsynapse	GO:0098794	0.00550262	2.25943	715	74	10	27387	ATP2B2,AKAP9,MAP1B,SPTBN2,RPL14,SORBS2,DGKZ,LAMA2,CTTN,DLGAP4
GO:CC	neuron projection	GO:0043005	0.00618847	2.20842	1626	74	15	27387	DCC,ATP2B2,AKAP9,NSG2,MAP1B,SLC38A1,KIF5A,TRAK1,TPX2,SORBS2,RGS12,LAMA2,CTTN,SLC4A7,DLGAP4
GO:CC	neuronal cell body	GO:0043025	0.00753998	2.12263	742	74	10	27387	ATP2B2,AKAP9,MAP1B,SPTBN2,SLC38A1,KIF5A,TPX2,SORBS2,RGS12,DLGAP4
GO:CC	chromatin	GO:0000785	0.00883041	2.05402	756	74	10	27387	CHD3,RFX3,RAD21,EPC2,H1F0,MLLT3,TMPO,BRD8,E2F1,CHD4
GO:CC	cell junction	GO:0030054	0.0110225	1.95772	2140	74	17	27387	DCC,ATP2B2,AKAP9,MAP1B,SPTBN2,FRMD4B,RPL14,SORBS2,DACT1,DGKZ,APC,SYNE2,RGS12,LAMA2,CTTN,SLC4A7,DLGAP4
GO:CC	H4/H2A histone acetyltransferase complex	GO:0043189	0.0117705	1.92921	26	74	3	27387	EPC2,MLLT3,BRD8
GO:CC	NuA4 histone acetyltransferase complex	GO:0035267	0.0117705	1.92921	26	74	3	27387	EPC2,MLLT3,BRD8
GO:CC	synapse	GO:0045202	0.0118376	1.92674	1515	74	14	27387	DCC,ATP2B2,AKAP9,MAP1B,SPTBN2,RPL14,SORBS2,DACT1,DGKZ,RGS12,LAMA2,CTTN,SLC4A7,DLGAP4
GO:CC	apical dendrite	GO:0097440	0.0147733	1.83052	28	74	3	27387	MAP1B,KIF5A,RGS12
GO:CC	histone deacetylase complex	GO:0000118	0.0158225	1.80072	79	74	4	27387	CHD3,PHF21A,BRD8,CHD4
GO:CC	cytoplasm	GO:0005737	0.0183469	1.73644	11580	74	48	27387	CHD3,RAD21,POLA2,ATP2B2,AKAP9,NSG2,MAP1B,H1F0,MLLT3,DUSP14,NCAPD2,OSBPL5,CENPF,SPTBN2,FRMD4B,CEP170,KIF5A,TRAK1,RPL14,TPX2,SHMT2,SORBS2,MFNG,DCTN3,RPL36,DACT1,BOD1,DGKZ,IER2,BRD8,APC,CKAP2L,EWSR1,SYNE2,E2F1,SYNRG,RGS12,FMNL2,CHD4,HMMR,CTTN,IBTK,STARD7,SLC4A7,EHBP1,GRAMD1A,HCFC1R1,MYT1
GO:CC	cell body	GO:0044297	0.0192668	1.71519	830	74	10	27387	ATP2B2,AKAP9,MAP1B,SPTBN2,SLC38A1,KIF5A,TPX2,SORBS2,RGS12,DLGAP4
GO:CC	postsynaptic specialization	GO:0099572	0.0192807	1.71488	381	74	7	27387	ATP2B2,AKAP9,MAP1B,RPL14,SORBS2,DGKZ,DLGAP4
GO:CC	supramolecular fiber	GO:0099512	0.0262604	1.5807	1040	74	11	27387	MAP1B,CEP170,KIF5A,TPX2,SORBS2,DCTN3,BOD1,APC,SYNE2,CTTN,EHBP1
GO:CC	supramolecular polymer	GO:0099081	0.0280949	1.55137	1048	74	11	27387	MAP1B,CEP170,KIF5A,TPX2,SORBS2,DCTN3,BOD1,APC,SYNE2,CTTN,EHBP1
GO:CC	protein-containing complex	GO:0032991	0.0297356	1.52672	7322	74	35	27387	CHD3,PHF21A,RFX3,RAD21,POLA2,AKAP9,EPC2,MAP1B,RNF165,H1F0,MLLT3,NCAPD2,CENPF,SPTBN2,CEP170,KIF5A,RPL14,SHMT2,DCTN3,RPL36,DACT1,BOD1,BRD8,APC,SYNE2,E2F1,SYNRG,RGS12,CHD4,LAMA2,CTTN,HTATSF1,EHBP1,MGA,RTF1
GO:CC	intracellular membrane-bounded organelle	GO:0043231	0.0309463	1.50939	14482	74	55	27387	CHD3,MYT1L,PHF21A,RFX3,RAD21,POLA2,ATP2B2,AKAP9,HNRNPUL2,EPC2,SOX11,NSG2,IGSF8,RNF165,H1F0,MLLT3,DUSP14,NCAPD2,OSBPL5,CENPF,SPTBN2,TMPO,TRAK1,TPX2,SHMT2,LIG1,MFNG,DCTN3,RPL36,DACT1,BOD1,DGKZ,IER2,BRD8,APC,EWSR1,SYNE2,E2F1,SYNRG,NEIL3,PAXBP1,RGS12,CHD4,CTTN,ZFP386,IBTK,STARD7,HTATSF1,SLC4A7,EHBP1,GRAMD1A,HCFC1R1,MGA,RTF1,MYT1
GO:CC	DNA packaging complex	GO:0044815	0.0340865	1.46742	182	74	5	27387	RAD21,EPC2,H1F0,NCAPD2,BRD8
GO:CC	H4 histone acetyltransferase complex	GO:1902562	0.0435289	1.36122	40	74	3	27387	EPC2,MLLT3,BRD8
GO:CC	nucleus	GO:0005634	0.0456121	1.34092	10144	74	43	27387	CHD3,MYT1L,PHF21A,RFX3,RAD21,POLA2,HNRNPUL2,EPC2,SOX11,RNF165,H1F0,MLLT3,DUSP14,NCAPD2,CENPF,TMPO,TRAK1,TPX2,SHMT2,LIG1,DCTN3,RPL36,DACT1,BOD1,DGKZ,IER2,BRD8,APC,EWSR1,SYNE2,E2F1,NEIL3,PAXBP1,RGS12,CHD4,ZFP386,IBTK,HTATSF1,EHBP1,HCFC1R1,MGA,RTF1,MYT1

## Sheet: Cellular Component (CC) NSC
The functional enrichment analysis was performed using g:Profiler (version e108_eg55_p17_39cdea3) with g:SCS multiple testing correction method applying significance threshold of 0.05 (Raudvere, Kolberg et al 2019).
source	term_name	term_id	adjusted_p_value	negative_log10_of_adjusted_p_value	term_size	query_size	intersection_size	effective_domain_size	intersections
GO:CC	membrane	GO:0016020	0.00114788	2.9401	10311	62	41	27387	ANK2,HSD11B1,KCNJ10,ACSL3,CLDN10,SLCO1C1,GRIN2C,APOE,F3,PSD2,SLC7A10,SLC27A1,LDHB,SLC15A2,VCAM1,SLC9A3R1,EVA1A,MGST1,CYP7B1,CDH4,ELOVL5,FMN2,MFN1,MACF1,PNISR,FAM171B,GPI1,LAMA2,PIK3IP1,RAPGEF3,ITM2C,GAA,RNF215,NPHS1,SUCLG1,CLN3,PTPRF,LEPR,SLC38A6,TMEM69,TAPBPL
GO:CC	microvillus	GO:0005902	0.00122196	2.91294	111	62	5	27387	KCNJ10,VCAM1,SLC9A3R1,FMN2,RAPGEF3
GO:CC	cell projection	GO:0042995	0.00273402	2.5632	2609	62	18	27387	ANK2,KCNJ10,APOE,PSD2,SLC7A10,VCAM1,SLC9A3R1,ELOVL5,FMN2,MACF1,TTLL3,GPI1,LAMA2,RAPGEF3,PPARGC1A,NPHS1,CLN3,PTPRF
GO:CC	cellular anatomical entity	GO:0110165	0.0027738	2.55693	22824	62	62	27387	ANK2,RFX3,HSD11B1,KCNJ10,PLA2G7,ACSL3,CLDN10,PRDX6,SLCO1C1,GRIN2C,APOE,F3,PSD2,SLC7A10,SLC27A1,LDHB,LGI4,SLC15A2,VCAM1,SLC9A3R1,EVA1A,MGST1,CYP7B1,CDH4,ELOVL5,FMN2,LARS2,MFN1,MACF1,HMGN3,TRPS1,TTLL3,PNISR,FAM171B,GPI1,LAMA2,PIK3IP1,RAPGEF3,ASRGL1,FRZB,ATXN7,ITM2C,GAA,PPARGC1A,RNF215,HAUS2,NPHS1,SUCLG1,CLN3,PTPRF,LEPR,RAD51D,SLC38A6,SNRK,ZCCHC18,TMEM69,SNRNP70,ECI2,NCAN,TAPBPL,CAR5A,AGL
GO:CC	plasma membrane region	GO:0098590	0.00716148	2.145	1308	62	12	27387	ANK2,KCNJ10,SLCO1C1,GRIN2C,PSD2,SLC27A1,VCAM1,SLC9A3R1,GPI1,RAPGEF3,CLN3,LEPR
GO:CC	basal plasma membrane	GO:0009925	0.0118119	1.92768	292	62	6	27387	ANK2,KCNJ10,SLCO1C1,SLC27A1,RAPGEF3,LEPR
GO:CC	endoplasmic reticulum	GO:0005783	0.0136588	1.86459	1873	62	14	27387	HSD11B1,ACSL3,CLDN10,APOE,SLC27A1,VCAM1,EVA1A,MGST1,CYP7B1,ELOVL5,FMN2,CLN3,TAPBPL,AGL
GO:CC	basal part of cell	GO:0045178	0.0167308	1.77648	311	62	6	27387	ANK2,KCNJ10,SLCO1C1,SLC27A1,RAPGEF3,LEPR
GO:CC	plasma membrane bounded cell projection	GO:0120025	0.0245264	1.61037	2509	62	16	27387	ANK2,KCNJ10,APOE,PSD2,SLC7A10,VCAM1,SLC9A3R1,ELOVL5,FMN2,TTLL3,GPI1,LAMA2,RAPGEF3,PPARGC1A,CLN3,PTPRF
GO:CC	cytoplasm	GO:0005737	0.0291082	1.53598	11580	62	41	27387	ANK2,HSD11B1,PLA2G7,ACSL3,CLDN10,PRDX6,APOE,SLC27A1,LDHB,VCAM1,SLC9A3R1,EVA1A,MGST1,CYP7B1,ELOVL5,FMN2,LARS2,MFN1,MACF1,HMGN3,TTLL3,PNISR,GPI1,RAPGEF3,ASRGL1,FRZB,ATXN7,ITM2C,GAA,PPARGC1A,RNF215,HAUS2,NPHS1,SUCLG1,CLN3,PTPRF,SNRNP70,ECI2,TAPBPL,CAR5A,AGL

[truncated: 5 more sheets: CC TOP terms NSC&PROG, TRANSFACT MANGO, TRANSFACT NSC, TRANSFACT PROG, TF TOP terms MANGO-NSC-PROG]
